# Supplementary material for: Some comments on Bitcoin market (in)efficiency
Source: PLoS One. 2019 Jul 8;14(7):e0219243. doi: 10.1371/journal.pone.0219243 (PMC6613746; doi:10.1371/journal.pone.0219243)
Supplement: S1 File — (CSV) [file pone.0219243.s001.csv]

date	high	low
2010.54032258	0.04950999841094017	0.04950999841094017
2010.54301075	0.08585000038146973	0.05940999835729599
2010.54569892	0.09307000041007996	0.07722999900579453
2010.5483871	0.08180999755859375	0.07425999641418457
2010.55107527	0.07920999825000763	0.06633999943733215
2010.55376344	0.08180999755859375	0.05050000175833702
2010.55645161	0.06767000257968903	0.05050000175833702
2010.55913978	0.06160999834537506	0.05048999935388565
2010.56182796	0.05940999835729599	0.05050000175833702
2010.56451613	0.0560000017285347	0.05000000074505806
2010.5672043	0.060499999672174454	0.05299999937415123
2010.56989247	0.06199999898672104	0.05400000140070915
2010.57258065	0.06989999860525131	0.057100001722574234
2010.57526882	0.0697999969124794	0.05820000171661377
2010.57795699	0.06888999789953232	0.0560000017285347
2010.58064516	0.06499999761581421	0.05999999865889549
2010.58333333	0.0632999986410141	0.05999999865889549
2010.58602151	0.06499999761581421	0.05900000035762787
2010.58870968	0.06230999901890755	0.05700000002980232
2010.59139785	0.061000000685453415	0.057999998331069946
2010.59408602	0.06239999830722809	0.06069999933242798
2010.59677419	0.062199998646974564	0.05900000035762787
2010.59946237	0.061000000685453415	0.05900000035762787
2010.60215054	0.07349999994039536	0.059300001710653305
2010.60483871	0.07090000063180923	0.06650999933481216
2010.60752688	0.07541000097990036	0.05999999865889549
2010.61021505	0.07000000029802322	0.061409998685121536
2010.61290323	0.06800000369548798	0.06449999660253525
2010.6155914	0.06949999928474426	0.06449999660253525
2010.61827957	0.06700000166893005	0.06499999761581421
2010.62096774	0.06790000200271606	0.06199999898672104
2010.62365591	0.07689999788999557	0.0624300017952919
2010.62634409	0.07329999655485153	0.06700000166893005
2010.62903226	0.06790000200271606	0.06669999659061432
2010.63172043	0.06669999659061432	0.06499999761581421
2010.6344086	0.06689999997615814	0.06440000236034393
2010.63709677	0.06639999896287918	0.06120000034570694
2010.63978495	0.06689000129699707	0.06300000101327896
2010.64247312	0.06650000065565109	0.06491000205278397
2010.64516129	0.06650000065565109	0.0640999972820282
2010.64784946	0.0658000037074089	0.06400000303983688
2010.65053763	0.06499999761581421	0.06300000101327896
2010.65322581	0.06499999761581421	0.0640999972820282
2010.65591398	0.06480000168085098	0.06400000303983688
2010.65860215	0.0689999982714653	0.03210999816656113
2010.66129032	0.0649000033736229	0.05999999865889549
2010.66397849	0.06289999932050705	0.05961000174283981
2010.66666667	0.06340000033378601	0.060100000351667404
2010.66935484	0.06300000101327896	0.06084999814629555
2010.67204301	0.062380000948905945	0.06120000034570694
2010.67473118	0.06400000303983688	0.060499999672174454
2010.67741935	0.06270000338554382	0.06159999966621399
2010.68010753	0.06201000139117241	0.06030000001192093
2010.6827957	0.06199999898672104	0.060989998281002045
2010.68548387	0.06239999830722809	0.061089999973773956
2010.68817204	0.061799999326467514	0.06013999879360199
2010.69086022	0.06499999761581421	0.061900001019239426
2010.69354839	0.06210000067949295	0.061500001698732376
2010.69623656	0.06400000303983688	0.06069999933242798
2010.69892473	0.17499999701976776	0.061000000685453415
2010.7016129	0.0625	0.06040000170469284
2010.70430108	0.061900001019239426	0.061799999326467514
2010.70698925	0.0608999989926815	0.05900000035762787
2010.70967742	0.061000000685453415	0.05761000141501427
2010.71236559	0.06270000338554382	0.05999999865889549
2010.71505376	0.06340000033378601	0.06199999898672104
2010.71774194	0.0632999986410141	0.062300000339746475
2010.72043011	0.06239999830722809	0.061469998210668564
2010.72311828	0.06300000101327896	0.061500001698732376
2010.72580645	0.06239999830722809	0.06208999827504158
2010.72849462	0.06239999830722809	0.0617000013589859
2010.7311828	0.06227999925613403	0.06185999885201454
2010.73387097	0.06227999925613403	0.061900001019239426
2010.73655914	0.0627100020647049	0.0617000013589859
2010.73924731	0.06199999898672104	0.061500001698732376
2010.74193548	0.061900001019239426	0.06154999881982803
2010.74462366	0.06199999898672104	0.061889998614788055
2010.75	0.0619099996984005	0.061250001192092896
2010.75268817	0.061400000005960464	0.061000000685453415
2010.75537634	0.06199999898672104	0.06080999970436096
2010.75806452	0.06300999969244003	0.0608999989926815
2010.76075269	0.06350000202655792	0.06120000034570694
2010.76344086	0.06700000166893005	0.06279999762773514
2010.76612903	0.08799999952316284	0.009999999776482582
2010.7688172	0.11999999731779099	0.06800000369548798
2010.77150538	0.13009999692440033	0.07998999953269958
2010.77419355	0.10300000011920929	0.09099999815225601
2010.77688172	0.0989999994635582	0.0820000022649765
2010.77956989	0.10499999672174454	0.09200000017881393
2010.78225806	0.10450000315904617	0.06499999761581421
2010.78494624	0.11900000274181366	0.09200000017881393
2010.78763441	0.10300000011920929	0.10000000149011612
2010.79032258	0.10450000315904617	0.10000000149011612
2010.79301075	0.10300000011920929	0.09700000286102295
2010.79569892	0.10189999639987946	0.09700000286102295
2010.7983871	0.10300000011920929	0.09399999678134918
2010.80107527	0.10899999737739563	0.09700000286102295
2010.80376344	0.10899999737739563	0.1014999970793724
2010.80645161	0.10899999737739563	0.10450000315904617
2010.80913978	0.1899999976158142	0.1080000028014183
2010.81182796	0.1899999976158142	0.09008999913930893
2010.81451613	0.18000000715255737	0.13300000131130219
2010.8172043	0.1899999976158142	0.1509999930858612
2010.81989247	0.19099999964237213	0.17309999465942383
2010.82258065	0.1899999976158142	0.17299999296665192
2010.82526882	0.19900000095367432	0.1875
2010.82795699	0.1988999992609024	0.17100000381469727
2010.83333333	0.19550000131130219	0.1720000058412552
2010.83602151	0.19499999284744263	0.19050000607967377
2010.83870968	0.2750000059604645	125
2010.84139785	0.23600000143051147	0.19339999556541443
2010.84408602	0.2639000117778778	0.210099995136261
2010.84677419	0.5	0.2401999980211258
2010.84946237	0.4699999988079071	0.28600001335144043
2010.85215054	0.3700000047683716	0.22609999775886536
2010.85483871	0.3230000138282776	0.19900000095367432
2010.85752688	0.23999999463558197	0.14000000059604645
2010.86021505	0.23999999463558197	0.20999999344348907
2010.86290323	0.28999999165534973	0.22300000488758087
2010.8655914	0.30000001192092896	0.26829999685287476
2010.86827957	0.29899999499320984	0.2702000141143799
2010.87096774	0.28279998898506165	0.26820001006126404
2010.87365591	0.2750000059604645	0.22300000488758087
2010.87634409	0.28999999165534973	0.21160000562667847
2010.87903226	0.28299999237060547	0.22210000455379486
2010.88172043	0.2800000011920929	0.26820001006126404
2010.8844086	0.28999999165534973	0.26820001006126404
2010.88709677	0.28200000524520874	0.27630001306533813
2010.88978495	0.28790000081062317	0.26899999380111694
2010.89247312	0.28450000286102295	0.2759999930858612
2010.89516129	0.28299999237060547	0.2761000096797943
2010.89784946	0.2824999988079071	0.27799999713897705
2010.90053763	0.289000004529953	0.2761000096797943
2010.90322581	0.28439998626708984	0.2825999855995178
2010.90591398	0.28459998965263367	0.27000001072883606
2010.90860215	0.27900001406669617	0.2151000052690506
2010.91129032	0.22990000247955322	0.20399999618530273
2010.91666667	0.22990000247955322	0.2094999998807907
2010.91935484	0.25529998540878296	0.21799999475479126
2010.92204301	0.25519999861717224	0.24300000071525574
2010.92473118	0.258899986743927	0.20499999821186066
2010.92741935	0.23499999940395355	0.1899999976158142
2010.93010753	0.22499999403953552	0.18410000205039978
2010.9327957	0.24770000576972961	0.17010000348091125
2010.93548387	0.23999999463558197	0.2199999988079071
2010.93817204	0.2329999953508377	0.17010000348091125
2010.94086022	0.20399999618530273	0.18250000476837158
2010.94354839	0.2280000001192093	0.1906999945640564
2010.94623656	0.22789999842643738	0.20679999887943268
2010.94892473	0.23000000417232513	0.20999999344348907
2010.9516129	0.2468000054359436	0.20999999344348907
2010.95430108	0.2460000067949295	0.23800000548362732
2010.95698925	0.2549999952316284	0.22220000624656677
2010.95967742	0.24899999797344208	0.23999999463558197
2010.96236559	0.24879999458789825	0.2409999966621399
2010.96505376	0.2498999983072281	0.23999999463558197
2010.96774194	0.2750000059604645	0.23999999463558197
2010.97043011	0.2669999897480011	0.23999999463558197
2010.97311828	0.25	0.24400000274181366
2010.97580645	0.25	0.2409999966621399
2010.97849462	0.25	0.24199999868869781
2010.9811828	0.25	0.2475000023841858
2010.98387097	0.27000001072883606	0.24639999866485596
2010.98655914	0.27000001072883606	0.25099998712539673
2010.98924731	0.2809999883174896	0.2612000107765198
2010.99193548	0.3009999990463257	0.2709999978542328
2010.99462366	0.30000001192092896	0.29100000858306885
2010.99731183	0.30000001192092896	0.2919999957084656
2011.0	0.30000001192092896	0.2919999957084656
2011.00268817	0.30000001192092896	0.289000004529953
2011.00537634	0.29989999532699585	0.28999999165534973
2011.00806452	0.29989999532699585	0.289000004529953
2011.01075269	0.29899999499320984	0.28999999165534973
2011.01344086	0.29899999499320984	0.28999999165534973
2011.01612903	0.32199999690055847	0.29750001430511475
2011.0188172	0.3228999972343445	0.3089999854564667
2011.02150538	0.3230000138282776	0.3228999972343445
2011.02419355	0.32899999618530273	0.3174999952316284
2011.02688172	0.32659998536109924	0.3176000118255615
2011.02956989	0.35569998621940613	0.3179999887943268
2011.03225806	0.4050000011920929	0.3176000118255615
2011.03494624	0.44999998807907104	0.3176000118255615
2011.03763441	0.4000000059604645	0.38499999046325684
2011.04032258	0.4000000059604645	0.38600000739097595
2011.04301075	0.38679999113082886	0.3149999976158142
2011.04569892	0.34950000047683716	0.3050000071525574
2011.0483871	0.31299999356269836	0.3050000071525574
2011.05107527	0.38999998569488525	0.3100000023841858
2011.05376344	0.4399999976158142	0.36800000071525574
2011.05645161	0.44429999589920044	0.38999998569488525
2011.05913978	0.44429999589920044	0.41999998688697815
2011.06182796	0.4424000084400177	0.38100001215934753
2011.06451613	0.42500001192092896	0.4000000059604645
2011.0672043	0.41999998688697815	0.3903999924659729
2011.06989247	0.44999998807907104	0.40849998593330383
2011.07258065	0.44600000977516174	0.4212000072002411
2011.07526882	0.4449999928474426	0.4300000071525574
2011.07795699	0.47999998927116394	0.4449999928474426
2011.08064516	0.949999988079071	0.4699999988079071
2011.08333333	0.8500000238418579	0.5200999975204468
2011.08602151	0.7599999904632568	0.6899999976158142
2011.08870968	0.75	0.6500999927520752
2011.09139785	0.8799999952316284	0.6700000166893005
2011.09408602	0.9200000166893005	0.8115000128746033
2011.09677419	0.9200000166893005	0.8299999833106995
2011.09946237	0.8999999761581421	0.8299999833106995
2011.10215054	0.9179999828338623	0.8616999983787537
2011.10483871	1.090000033378601	0.8199999928474426
2011.10752688	1.100000023841858	0.800000011920929
2011.11021505	1.090000033378601	0.9264000058174133
2011.11290323	1.0800000429153442	0.9905999898910522
2011.1155914	1.0800000429153442	1.0199999809265137
2011.11827957	1.0800000429153442	1.0299999713897705
2011.12096774	1.090000033378601	1.0299999713897705
2011.12365591	1.0499999523162842	1.0199999809265137
2011.12634409	1.0499999523162842	1.0199999809265137
2011.12903226	1.0399999618530273	0.7800999879837036
2011.13172043	0.9800000190734863	0.8375999927520752
2011.1344086	0.9490000009536743	0.8299999833106995
2011.13709677	0.8795999884605408	0.8313000202178955
2011.13978495	0.949999988079071	0.8313000202178955
2011.14247312	0.9449999928474426	0.8680999875068665
2011.14516129	1.0	0.8999999761581421
2011.14784946	0.9998000264167786	0.9110999703407288
2011.15053763	0.9700000286102295	0.9106000065803528
2011.15322581	0.9580000042915344	0.8899999856948853
2011.15591398	0.9200000166893005	0.8450000286102295
2011.16666667	0.9700000286102295	0.8501999974250793
2011.16935484	0.9399999976158142	0.9101999998092651
2011.17204301	0.9398999810218811	0.9100000262260437
2011.17473118	0.9391000270843506	0.9000999927520752
2011.17741935	0.9189000129699707	0.8111000061035156
2011.18010753	0.9097999930381775	0.8100000023841858
2011.1827957	0.9089999794960022	0.8460000157356262
2011.18548387	0.8849999904632568	0.8500000238418579
2011.18817204	0.8700000047683716	0.8500000238418579
2011.19086022	0.9329000115394592	0.8496999740600586
2011.19354839	0.925000011920929	0.8600999712944031
2011.19623656	0.919700026512146	0.8799999952316284
2011.19892473	0.9179999828338623	0.8898000121116638
2011.2016129	0.8999999761581421	0.8799999952316284
2011.20430108	0.8949000239372253	0.8700000047683716
2011.20698925	0.8799999952316284	0.8360000252723694
2011.20967742	0.8799999952316284	0.8100000023841858
2011.21236559	0.850600004196167	0.7099999785423279
2011.21505376	0.796999990940094	0.7312999963760376
2011.21774194	0.7900000214576721	0.7401999831199646
2011.22043011	0.7724000215530396	0.7404999732971191
2011.22311828	0.8100000023841858	0.7404999732971191
2011.22580645	0.8500000238418579	0.7799999713897705
2011.22849462	0.8999999761581421	0.8266000151634216
2011.2311828	0.8899999856948853	0.8610000014305115
2011.23387097	0.9049999713897705	0.8410000205039978
2011.23655914	0.8720999956130981	0.8151999711990356
2011.23655914	0.8500000238418579	0.7599999904632568
2011.23924731	0.7997000217437744	0.7648000121116638
2011.24193548	0.7950000166893005	0.765999972820282
2011.24462366	0.8009999990463257	0.7680000066757202
2011.24731183	0.796999990940094	0.7741000056266785
2011.25	0.7997999787330627	0.7741000056266785
2011.25268817	0.7949000000953674	0.7770000100135803
2011.25537634	0.7850000262260437	0.5619000196456909
2011.25806452	0.7477999925613403	0.5799999833106995
2011.26075269	0.75	0.6901999711990356
2011.26344086	0.7849000096321106	0.7204999923706055
2011.26612903	0.7990000247955322	0.73089998960495
2011.2688172	0.7675999999046326	0.7204999923706055
2011.27150538	0.758899986743927	0.7099999785423279
2011.27419355	0.7990000247955322	0.7103000283241272
2011.27688172	0.8989999890327454	0.7702999711036682
2011.27956989	1.0	0.8600000143051147
2011.28225806	1.0	0.9100000262260437
2011.28494624	1.090000033378601	0.9110000133514404
2011.28763441	1.100000023841858	0.9541000127792358
2011.29032258	1.1399999856948853	1.0299999713897705
2011.29301075	1.2000000476837158	1.1100000143051147
2011.29569892	1.2000000476837158	1.1399999856948853
2011.2983871	1.2000000476837158	1.1299999952316284
2011.30107527	1.2100000381469727	1.1399999856948853
2011.30376344	1.409999966621399	1.190000057220459
2011.30645161	1.9500000476837158	1.3200000524520874
2011.30913978	1.9500000476837158	1.600000023841858
2011.31182796	1.7000000476837158	1.5199999809265137
2011.31451613	1.7899999618530273	1.5299999713897705
2011.3172043	1.9500000476837158	1.7200000286102295
2011.31989247	2.6500000953674316	1.659999966621399
2011.32258065	2.950000047683716	2.2100000381469727
2011.32526882	4.150000095367432	2.75
2011.32795699	3.869999885559082	2.5
2011.33333333	3.5	3.0299999713897705
2011.33602151	3.490000009536743	3.109999895095825
2011.33870968	3.5799999237060547	3.25
2011.34139785	3.450000047683716	3.3299999237060547
2011.34408602	3.609999895095825	3.2899999618530273
2011.34677419	3.700000047683716	3.430000066757202
2011.34946237	3.940000057220459	3.630000114440918
2011.35215054	3.9000000953674316	3.690000057220459
2011.35483871	5.989999771118164	3.809999942779541
2011.35752688	6.070000171661377	4.599999904632568
2011.36021505	6.489999771118164	5.21999979019165
2011.36290323	8.449999809265137	6.320000171661377
2011.3655914	8.899999618530273	5.829999923706055
2011.36827957	7.78000020980835	6.199999809265137
2011.37096774	8.5	6.75
2011.37365591	8.390000343322754	6.980000019073486
2011.37634409	7.5	6.599999904632568
2011.37903226	7.340000152587891	6.610000133514404
2011.38172043	7.099999904632568	5.579999923706055
2011.3844086	6.519999980926514	5.579999923706055
2011.38709677	6.760000228881836	5.989999771118164
2011.38978495	7.449999809265137	6.690000057220459
2011.39247312	7.510000228881836	6.960000038146973
2011.39516129	9.329999923706055	7.21999979019165
2011.39784946	8.989999771118164	8.010000228881836
2011.40053763	8.829999923706055	8.5
2011.40322581	8.699999809265137	8.109999656677246
2011.40591398	8.489999771118164	8.100000381469727
2011.40860215	9.0	8.25
2011.41129032	9.5	8.100000381469727
2011.41397849	9.699999809265137	8.300000190734863
2011.41666667	10.890000343322754	9.5
2011.41935484	14.5	10.579999923706055
2011.42204301	18.889999389648438	14.039999961853027
2011.42473118	19.0	16.200000762939453
2011.42741935	19.229999542236328	16.450000762939453
2011.43010753	24.31999969482422	18.260000228881836
2011.4327957	31.90999984741211	22.209999084472656
2011.43548387	31.5	26.149999618530273
2011.43817204	29.399999618530273	20.010000228881836
2011.44086022	23.989999771118164	13.0
2011.44354839	24.989999771118164	10.25
2011.44623656	24.5	16.0
2011.44892473	20.5	18.0
2011.4516129	20.0	19.020000457763672
2011.45430108	19.889999389648438	17.0
2011.45698925	18.34000015258789	13.0
2011.45967742	16.950000762939453	15.050000190734863
2011.46236559	18.8799991607666	16.850000381469727
2011.46505376	17.510000228881836	17.510000228881836
2011.46774194	17.510000228881836	17.510000228881836
2011.47043011	17.510000228881836	17.510000228881836
2011.47311828	17.510000228881836	17.510000228881836
2011.47580645	17.510000228881836	17.510000228881836
2011.47849462	17.510000228881836	17.510000228881836
2011.4811828	17.510000228881836	14.010000228881836
2011.48387097	18.0	15.0
2011.48655914	17.520000457763672	16.5
2011.48924731	17.200000762939453	16.670000076293945
2011.49193548	17.0	15.729999542236328
2011.49462366	16.739999771118164	15.260000228881836
2011.5	15.800000190734863	15.270000457763672
2011.50268817	15.6899995803833	15.3100004196167
2011.50537634	15.489999771118164	13.140000343322754
2011.50806452	15.0	11.0
2011.51075269	16.5	12.670000076293945
2011.51344086	15.899999618530273	14.5
2011.51612903	15.640000343322754	13.899999618530273
2011.5188172	14.699999809265137	14.020000457763672
2011.52150538	15.680000305175781	14.350000381469727
2011.52419355	15.199999809265137	13.800000190734863
2011.52688172	14.640000343322754	13.899999618530273
2011.52956989	14.149999618530273	13.90999984741211
2011.53225806	14.069999694824219	13.699999809265137
2011.53494624	14.09000015258789	13.5
2011.53763441	13.8100004196167	13.5
2011.54032258	13.75	13.020000457763672
2011.54301075	13.920000076293945	12.510000228881836
2011.54569892	14.699999809265137	13.4399995803833
2011.5483871	14.0	13.399999618530273
2011.55107527	13.779999732971191	13.399999618530273
2011.55376344	13.8100004196167	13.449999809265137
2011.55645161	13.760000228881836	13.510000228881836
2011.55913978	14.100000381469727	13.600000381469727
2011.56182796	14.720000267028809	13.760000228881836
2011.56451613	14.050000190734863	13.770000457763672
2011.5672043	14.130000114440918	13.850000381469727
2011.56989247	13.9399995803833	13.3100004196167
2011.57258065	13.699999809265137	13.329999923706055
2011.57526882	13.630000114440918	13.449999809265137
2011.57795699	14.899999618530273	12.829999923706055
2011.58064516	13.550000190734863	12.850000381469727
2011.58333333	13.100000381469727	11.5
2011.58602151	12.15999984741211	8.699999809265137
2011.58870968	11.149999618530273	9.270000457763672
2011.59139785	10.989999771118164	9.5
2011.59408602	9.949999809265137	5.739999771118164
2011.59677419	9.470000267028809	6.010000228881836
2011.59946237	8.15999984741211	7.059999942779541
2011.60215054	12.100000381469727	7.670000076293945
2011.60483871	10.399999618530273	9.5
2011.60752688	10.5	8.449999809265137
2011.61021505	9.800000190734863	8.90999984741211
2011.61290323	10.25	9.279999732971191
2011.6155914	11.239999771118164	9.619999885559082
2011.61827957	11.890000343322754	10.720000267028809
2011.62096774	11.319999694824219	10.8100004196167
2011.62365591	11.100000381469727	10.65999984741211
2011.62634409	11.050000190734863	10.8100004196167
2011.62903226	11.8100004196167	10.829999923706055
2011.63172043	11.6899995803833	11.399999618530273
2011.6344086	11.510000228881836	11.3100004196167
2011.63709677	11.5	10.510000228881836
2011.63978495	11.300000190734863	10.8100004196167
2011.64247312	11.079999923706055	10.829999923706055
2011.64516129	10.890000343322754	9.100000381469727
2011.64784946	9.890000343322754	7.639999866485596
2011.65053763	9.109999656677246	8.119999885559082
2011.65322581	9.479999542236328	8.449999809265137
2011.65591398	9.270000457763672	8.649999618530273
2011.65860215	9.0	8.550000190734863
2011.66129032	8.789999961853027	8.010000228881836
2011.66397849	8.359999656677246	8.100000381469727
2011.66666667	8.710000038146973	8.229999542236328
2011.66935484	8.6899995803833	8.359999656677246
2011.67204301	8.489999771118164	7.849999904632568
2011.67473118	8.1899995803833	7.25
2011.67741935	7.659999847412109	6.119999885559082
2011.68010753	7.599999904632568	6.53000020980835
2011.6827957	7.199999809265137	6.510000228881836
2011.68548387	6.579999923706055	4.179999828338623
2011.68817204	5.489999771118164	4.630000114440918
2011.69086022	7.400000095367432	4.599999904632568
2011.69354839	6.579999923706055	5.409999847412109
2011.69623656	6.090000152587891	5.699999809265137
2011.69892473	5.849999904632568	5.320000171661377
2011.7016129	5.619999885559082	4.440000057220459
2011.70430108	4.989999771118164	4.610000133514404
2011.70698925	4.929999828338623	4.699999809265137
2011.70967742	5.599999904632568	4.71999979019165
2011.71236559	5.639999866485596	4.900000095367432
2011.71505376	6.800000190734863	5.449999809265137
2011.71774194	6.289999961853027	5.059999942779541
2011.72043011	5.829999923706055	5.289999961853027
2011.72311828	5.710000038146973	5.409999847412109
2011.72580645	5.639999866485596	5.320000171661377
2011.72849462	5.489999771118164	5.320000171661377
2011.7311828	5.400000095367432	4.71999979019165
2011.73387097	5.130000114440918	4.78000020980835
2011.73655914	4.96999979019165	4.630000114440918
2011.73924731	4.800000190734863	4.670000076293945
2011.74193548	5.349999904632568	4.739999771118164
2011.74462366	5.25	4.860000133514404
2011.75	5.099999904632568	4.909999847412109
2011.75268817	5.039999961853027	4.889999866485596
2011.75537634	5.03000020980835	4.920000076293945
2011.75806452	5.03000020980835	4.829999923706055
2011.76075269	4.900000095367432	4.5
2011.76344086	4.800000190734863	3.7799999713897705
2011.76612903	4.340000152587891	3.8299999237060547
2011.7688172	4.389999866485596	4.010000228881836
2011.77150538	4.199999809265137	4.010000228881836
2011.77419355	4.099999904632568	3.8499999046325684
2011.77688172	4.449999809265137	3.9000000953674316
2011.77956989	4.199999809265137	4.0
2011.78225806	4.110000133514404	3.950000047683716
2011.78494624	4.050000190734863	3.7100000381469727
2011.78763441	3.9000000953674316	3.4000000953674316
2011.79032258	3.740000009536743	2.259999990463257
2011.79301075	2.9000000953674316	2.309999942779541
2011.79569892	2.5399999618530273	2.0399999618530273
2011.7983871	2.390000104904175	2.2200000286102295
2011.80107527	2.7200000286102295	2.3299999237060547
2011.80376344	3.299999952316284	2.549999952316284
2011.80645161	3.200000047683716	2.950000047683716
2011.80913978	3.190000057220459	2.4800000190734863
2011.81182796	3.0399999618530273	2.440000057220459
2011.81451613	2.8499999046325684	2.6500000953674316
2011.8172043	3.0899999141693115	2.7300000190734863
2011.81989247	3.259999990463257	2.9100000858306885
2011.82258065	3.8299999237060547	3.140000104904175
2011.82526882	3.6500000953674316	3.200000047683716
2011.83064516	3.319999933242798	3.069999933242798
2011.83333333	3.3499999046325684	3.069999933242798
2011.83602151	3.440000057220459	3.140000104904175
2011.83870968	3.2799999713897705	3.0999999046325684
2011.84139785	3.2100000381469727	3.009999990463257
2011.84408602	3.1500000953674316	2.8499999046325684
2011.84677419	3.0	2.9200000762939453
2011.84946237	3.0299999713897705	2.950000047683716
2011.85215054	3.2100000381469727	3.009999990463257
2011.85483871	3.109999895095825	2.890000104904175
2011.85752688	2.9700000286102295	2.799999952316284
2011.86021505	3.109999895095825	2.819999933242798
2011.86290323	3.109999895095825	3.009999990463257
2011.8655914	3.049999952316284	2.950000047683716
2011.86827957	3.0	2.0999999046325684
2011.87096774	2.490000009536743	2.109999895095825
2011.87365591	2.5999999046325684	2.299999952316284
2011.87634409	2.5899999141693115	1.9900000095367432
2011.87903226	2.390000104904175	2.0
2011.88172043	2.259999990463257	2.0
2011.8844086	2.5	2.1500000953674316
2011.88709677	2.309999942779541	2.1700000762939453
2011.88978495	2.3499999046325684	2.25
2011.89247312	2.380000114440918	2.2699999809265137
2011.89516129	2.559999942779541	2.309999942779541
2011.89784946	2.5299999713897705	2.369999885559082
2011.90053763	2.5299999713897705	2.4100000858306885
2011.90322581	2.490000009536743	2.4200000762939453
2011.90591398	2.549999952316284	2.440000057220459
2011.90860215	2.9800000190734863	2.5399999618530273
2011.91129032	3.0899999141693115	2.7300000190734863
2011.91666667	3.140000104904175	2.930000066757202
2011.91935484	3.140000104904175	3.0299999713897705
2011.92204301	3.130000114440918	2.75
2011.92473118	2.9000000953674316	2.609999895095825
2011.92741935	2.930000066757202	2.7799999713897705
2011.93010753	3.049999952316284	2.869999885559082
2011.9327957	3.0799999237060547	2.930000066757202
2011.93548387	3.009999990463257	2.880000114440918
2011.93817204	3.0399999618530273	2.930000066757202
2011.94086022	3.130000114440918	2.930000066757202
2011.94354839	3.380000114440918	2.990000009536743
2011.94623656	3.2899999618530273	3.0799999237060547
2011.94892473	3.25	3.140000104904175
2011.9516129	3.25	2.990000009536743
2011.95430108	3.2100000381469727	3.109999895095825
2011.95698925	3.2200000286102295	3.1500000953674316
2011.95967742	3.2300000190734863	3.1600000858306885
2011.96236559	3.2200000286102295	3.180000066757202
2011.96505376	3.700000047683716	3.190000057220459
2011.96774194	4.5	3.4800000190734863
2011.97043011	4.039999961853027	3.809999942779541
2011.97311828	3.990000009536743	3.509999990463257
2011.97580645	3.950000047683716	3.819999933242798
2011.97849462	3.9700000286102295	3.859999895095825
2011.9811828	4.389999866485596	3.7799999713897705
2011.98387097	4.309999942779541	3.809999942779541
2011.98655914	4.099999904632568	3.9600000381469727
2011.98924731	4.25	3.990000009536743
2011.99193548	4.329999923706055	4.119999885559082
2011.99462366	4.300000190734863	4.059999942779541
2011.99731183	5.0	4.199999809265137
2012.0	5.5	4.619999885559082
2012.00268817	5.46999979019165	4.800000190734863
2012.00537634	5.289999961853027	4.650000095367432
2012.00806452	5.699999809265137	4.75
2012.01075269	7.21999979019165	5.570000171661377
2012.01344086	7.210000038146973	6.130000114440918
2012.01612903	7.019999980926514	6.380000114440918
2012.0188172	7.199999809265137	6.730000019073486
2012.02150538	7.190000057220459	5.809999942779541
2012.02419355	6.889999866485596	6.0
2012.02688172	7.139999866485596	6.409999847412109
2012.02956989	7.0	6.340000152587891
2012.03225806	6.800000190734863	6.400000095367432
2012.03494624	6.949999809265137	6.21999979019165
2012.03763441	7.079999923706055	6.739999771118164
2012.04032258	7.190000057220459	6.510000228881836
2012.04301075	6.949999809265137	4.639999866485596
2012.04569892	6.949999809265137	5.099999904632568
2012.0483871	6.360000133514404	5.869999885559082
2012.05107527	6.579999923706055	6.260000228881836
2012.05376344	6.550000190734863	6.099999904632568
2012.05645161	6.449999809265137	6.099999904632568
2012.05913978	6.389999866485596	6.210000038146973
2012.06182796	6.389999866485596	6.21999979019165
2012.06451613	6.320000171661377	5.5
2012.0672043	5.920000076293945	5.300000190734863
2012.06989247	5.510000228881836	5.050000190734863
2012.07258065	5.760000228881836	5.260000228881836
2012.07526882	5.699999809265137	5.329999923706055
2012.07795699	5.599999904632568	5.369999885559082
2012.08064516	5.650000095367432	5.429999828338623
2012.08333333	6.199999809265137	5.46999979019165
2012.08602151	6.199999809265137	5.820000171661377
2012.08870968	6.139999866485596	5.71999979019165
2012.09139785	5.989999771118164	5.840000152587891
2012.09408602	5.880000114440918	5.449999809265137
2012.09677419	5.71999979019165	5.449999809265137
2012.09946237	5.78000020980835	5.449999809265137
2012.10215054	5.849999904632568	5.300000190734863
2012.10483871	5.920000076293945	5.5
2012.10752688	5.989999771118164	5.800000190734863
2012.11021505	6.0	5.539999961853027
2012.11290323	5.849999904632568	5.429999828338623
2012.1155914	5.71999979019165	5.199999809265137
2012.11827957	5.449999809265137	4.210000038146973
2012.12096774	4.880000114440918	4.199999809265137
2012.12365591	4.440000057220459	3.880000114440918
2012.12634409	4.769999980926514	4.230000019073486
2012.12903226	4.5	4.119999885559082
2012.13172043	4.519999980926514	4.179999828338623
2012.1344086	4.46999979019165	4.289999961853027
2012.13709677	4.400000095367432	4.210000038146973
2012.13978495	4.539999961853027	4.269999980926514
2012.14247312	5.199999809265137	4.420000076293945
2012.14516129	5.099999904632568	4.829999923706055
2012.14784946	5.070000171661377	4.650000095367432
2012.15053763	5.099999904632568	4.769999980926514
2012.15322581	4.989999771118164	4.889999866485596
2012.15591398	5.0	4.739999771118164
2012.15860215	4.900000095367432	4.800000190734863
2012.16666667	4.989999771118164	4.860000133514404
2012.16935484	4.949999809265137	4.510000228881836
2012.17204301	4.78000020980835	4.510000228881836
2012.17473118	4.949999809265137	4.610000133514404
2012.17741935	5.050000190734863	4.820000171661377
2012.18010753	5.070000171661377	4.900000095367432
2012.1827957	5.050000190734863	4.840000152587891
2012.18548387	5.0	4.760000228881836
2012.18817204	4.949999809265137	4.820000171661377
2012.19086022	4.909999847412109	4.75
2012.19354839	4.989999771118164	4.809999942779541
2012.19623656	4.949999809265137	4.860000133514404
2012.19892473	5.409999847412109	4.869999885559082
2012.2016129	5.449999809265137	5.25
2012.20430108	5.449999809265137	5.260000228881836
2012.20698925	5.400000095367432	5.300000190734863
2012.20967742	5.400000095367432	5.210000038146973
2012.21236559	5.340000152587891	5.210000038146973
2012.21505376	5.309999942779541	4.5
2012.21774194	4.900000095367432	4.590000152587891
2012.22043011	4.869999885559082	4.75
2012.22311828	4.880000114440918	4.599999904632568
2012.22580645	4.789999961853027	4.599999904632568
2012.22849462	4.730000019073486	4.599999904632568
2012.2311828	4.679999828338623	4.300000190734863
2012.2311828	4.739999771118164	4.519999980926514
2012.23387097	4.849999904632568	4.489999771118164
2012.23655914	4.840000152587891	4.71999979019165
2012.23924731	4.860000133514404	4.710000038146973
2012.24193548	4.880000114440918	4.71999979019165
2012.24462366	4.949999809265137	4.820000171661377
2012.24731183	4.920000076293945	4.730000019073486
2012.25	5.079999923706055	4.760000228881836
2012.25268817	4.989999771118164	4.809999942779541
2012.25537634	4.96999979019165	4.889999866485596
2012.25806452	4.929999828338623	4.869999885559082
2012.26075269	4.980000019073486	4.880000114440918
2012.26344086	4.949999809265137	4.690000057220459
2012.26612903	4.800000190734863	4.619999885559082
2012.2688172	4.880000114440918	4.730000019073486
2012.27150538	4.900000095367432	4.760000228881836
2012.27419355	4.980000019073486	4.789999961853027
2012.27688172	4.949999809265137	4.840000152587891
2012.27956989	4.940000057220459	4.730000019073486
2012.28225806	5.03000020980835	4.900000095367432
2012.28494624	4.980000019073486	4.860000133514404
2012.28763441	4.980000019073486	4.909999847412109
2012.29032258	5.019999980926514	4.929999828338623
2012.29301075	5.179999828338623	4.960000038146973
2012.29569892	5.190000057220459	5.099999904632568
2012.2983871	5.480000019073486	5.099999904632568
2012.30107527	5.480000019073486	5.110000133514404
2012.30376344	5.320000171661377	5.099999904632568
2012.30645161	5.21999979019165	4.960000038146973
2012.30913978	5.199999809265137	4.949999809265137
2012.31182796	5.179999828338623	5.039999961853027
2012.31451613	5.170000076293945	4.989999771118164
2012.3172043	5.119999885559082	5.03000020980835
2012.31989247	5.110000133514404	4.849999904632568
2012.32258065	5.019999980926514	4.880000114440918
2012.32526882	5.0	4.869999885559082
2012.32795699	5.0	4.920000076293945
2012.33333333	5.179999828338623	4.96999979019165
2012.33602151	5.179999828338623	5.019999980926514
2012.33870968	5.150000095367432	5.070000171661377
2012.34139785	5.119999885559082	5.03000020980835
2012.34408602	5.099999904632568	5.010000228881836
2012.34677419	5.099999904632568	4.96999979019165
2012.34946237	5.099999904632568	4.960000038146973
2012.35215054	5.099999904632568	5.0
2012.35483871	5.130000114440918	4.800000190734863
2012.35752688	5.0	4.800000190734863
2012.36021505	5.0	4.920000076293945
2012.36290323	5.0	4.920000076293945
2012.3655914	5.039999961853027	4.900000095367432
2012.36827957	5.039999961853027	4.949999809265137
2012.37096774	5.130000114440918	5.0
2012.37365591	5.099999904632568	5.050000190734863
2012.37634409	5.130000114440918	5.059999942779541
2012.37903226	5.139999866485596	5.070000171661377
2012.38172043	5.150000095367432	5.090000152587891
2012.3844086	5.130000114440918	5.059999942779541
2012.38709677	5.119999885559082	5.050000190734863
2012.38978495	5.170000076293945	5.070000171661377
2012.39247312	5.150000095367432	5.070000171661377
2012.39516129	5.150000095367432	5.099999904632568
2012.39784946	5.150000095367432	5.099999904632568
2012.40053763	5.150000095367432	5.099999904632568
2012.40322581	5.159999847412109	5.110000133514404
2012.40591398	5.159999847412109	5.010000228881836
2012.40860215	5.170000076293945	5.099999904632568
2012.41129032	5.199999809265137	5.110000133514404
2012.41397849	5.28000020980835	5.179999828338623
2012.41666667	5.269999980926514	5.210000038146973
2012.41935484	5.25	5.210000038146973
2012.42204301	5.28000020980835	5.179999828338623
2012.42473118	5.5	5.21999979019165
2012.42741935	5.489999771118164	5.389999866485596
2012.43010753	5.590000152587891	5.409999847412109
2012.4327957	5.659999847412109	5.559999942779541
2012.43548387	5.699999809265137	5.460000038146973
2012.43817204	5.579999923706055	5.429999828338623
2012.44086022	5.599999904632568	5.429999828338623
2012.44354839	5.75	5.5
2012.44623656	5.960000038146973	5.659999847412109
2012.44892473	5.96999979019165	5.809999942779541
2012.4516129	6.590000152587891	5.880000114440918
2012.45430108	6.599999904632568	6.260000228881836
2012.45698925	6.53000020980835	6.099999904632568
2012.45967742	6.360000133514404	6.03000020980835
2012.46236559	6.53000020980835	6.28000020980835
2012.46505376	6.710000038146973	6.449999809265137
2012.46774194	6.800000190734863	6.559999942779541
2012.47043011	6.800000190734863	6.429999828338623
2012.47311828	6.650000095367432	6.400000095367432
2012.47580645	6.46999979019165	6.349999904632568
2012.47849462	6.449999809265137	6.21999979019165
2012.4811828	6.46999979019165	6.289999961853027
2012.48387097	6.650000095367432	6.400000095367432
2012.48655914	6.670000076293945	6.489999771118164
2012.48924731	6.679999828338623	6.539999961853027
2012.49193548	6.690000057220459	6.599999904632568
2012.49462366	6.690000057220459	6.539999961853027
2012.5	6.769999980926514	6.579999923706055
2012.50268817	6.760000228881836	6.400000095367432
2012.50537634	6.550000190734863	6.449999809265137
2012.50806452	6.769999980926514	6.480000019073486
2012.51075269	6.71999979019165	6.550000190734863
2012.51344086	6.869999885559082	6.630000114440918
2012.51612903	6.860000133514404	6.71999979019165
2012.5188172	7.099999904632568	6.739999771118164
2012.52150538	7.25	6.960000038146973
2012.52419355	7.260000228881836	7.019999980926514
2012.52688172	7.900000095367432	7.099999904632568
2012.52956989	7.820000171661377	7.420000076293945
2012.53225806	7.670000076293945	7.519999980926514
2012.53494624	7.699999809265137	7.449999809265137
2012.53763441	8.649999618530273	7.619999885559082
2012.54032258	9.489999771118164	7.320000171661377
2012.54301075	9.399999618530273	8.5
2012.54569892	9.229999542236328	8.819999694824219
2012.5483871	8.869999885559082	7.599999904632568
2012.55107527	9.699999809265137	7.960000038146973
2012.55376344	8.970000267028809	8.270000457763672
2012.55645161	9.199999809265137	7.75
2012.55913978	8.850000381469727	8.34000015258789
2012.56182796	8.899999618530273	8.369999885559082
2012.56451613	8.899999618530273	8.600000381469727
2012.5672043	8.949999809265137	8.8100004196167
2012.56989247	8.930000305175781	8.710000038146973
2012.57258065	8.890000343322754	8.699999809265137
2012.57526882	9.149999618530273	8.699999809265137
2012.57795699	9.4399995803833	9.079999923706055
2012.58064516	9.649999618530273	9.109999656677246
2012.58333333	11.0	9.40999984741211
2012.58602151	11.119999885559082	10.300000190734863
2012.58870968	11.300000190734863	10.529999732971191
2012.59139785	11.289999961853027	10.109999656677246
2012.59408602	11.1899995803833	10.640000343322754
2012.59677419	11.100000381469727	10.649999618530273
2012.59946237	11.149999618530273	10.850000381469727
2012.60215054	12.0	10.800000190734863
2012.60483871	11.600000381469727	11.010000228881836
2012.60752688	11.600000381469727	11.390000343322754
2012.61021505	11.770000457763672	11.449999809265137
2012.61290323	12.050000190734863	11.489999771118164
2012.6155914	12.34000015258789	11.890000343322754
2012.61827957	13.25	12.15999984741211
2012.62096774	13.84000015258789	12.5
2012.62365591	15.399999618530273	10.600000381469727
2012.62634409	12.899999618530273	11.020000457763672
2012.62903226	11.619999885559082	7.579999923706055
2012.63172043	10.5	7.809999942779541
2012.6344086	10.300000190734863	9.699999809265137
2012.63709677	10.100000381469727	9.569999694824219
2012.63978495	10.25	9.710000038146973
2012.64247312	10.619999885559082	9.850000381469727
2012.64516129	10.630000114440918	10.199999809265137
2012.64784946	10.619999885559082	10.449999809265137
2012.65053763	12.149999618530273	10.539999961853027
2012.65322581	11.210000038146973	10.5
2012.65591398	11.130000114440918	10.550000190734863
2012.65860215	10.930000305175781	10.600000381469727
2012.66129032	10.829999923706055	9.65999984741211
2012.66397849	10.300000190734863	9.779999732971191
2012.66666667	10.359999656677246	9.720000267028809
2012.66935484	10.59000015258789	10.09000015258789
2012.67204301	10.529999732971191	10.149999618530273
2012.67473118	11.170000076293945	10.260000228881836
2012.67741935	11.289999961853027	10.640000343322754
2012.68010753	11.210000038146973	10.949999809265137
2012.6827957	11.140000343322754	10.770000457763672
2012.68548387	11.140000343322754	10.920000076293945
2012.68817204	11.1899995803833	10.869999885559082
2012.69086022	11.350000381469727	10.880000114440918
2012.69354839	11.390000343322754	10.779999732971191
2012.69623656	11.399999618530273	11.220000267028809
2012.69892473	11.800000190734863	11.319999694824219
2012.7016129	11.789999961853027	11.600000381469727
2012.70430108	11.989999771118164	11.720000267028809
2012.70698925	11.960000038146973	11.770000457763672
2012.70967742	12.350000381469727	11.84000015258789
2012.71236559	12.6899995803833	12.149999618530273
2012.71505376	12.65999984741211	12.25
2012.71774194	12.5	12.010000228881836
2012.72043011	12.399999618530273	12.140000343322754
2012.72311828	12.270000457763672	11.630000114440918
2012.72580645	12.300000190734863	11.949999809265137
2012.72849462	12.229999542236328	12.010000228881836
2012.7311828	12.460000038146973	12.020000457763672
2012.73387097	12.399999618530273	12.210000038146973
2012.73655914	12.449999809265137	12.119999885559082
2012.73924731	12.489999771118164	12.210000038146973
2012.74193548	12.449999809265137	12.300000190734863
2012.74462366	12.479999542236328	12.319999694824219
2012.75	12.880000114440918	12.34000015258789
2012.75268817	12.989999771118164	12.680000305175781
2012.75537634	13.09000015258789	12.600000381469727
2012.75806452	12.970000267028809	12.510000228881836
2012.76075269	12.859999656677246	12.350000381469727
2012.76344086	12.619999885559082	11.699999809265137
2012.76612903	11.949999809265137	10.619999885559082
2012.7688172	12.350000381469727	11.569999694824219
2012.77150538	12.1899995803833	11.770000457763672
2012.77419355	12.149999618530273	11.859999656677246
2012.77688172	12.149999618530273	11.920000076293945
2012.77956989	12.109999656677246	11.850000381469727
2012.78225806	12.029999732971191	11.5
2012.78494624	11.989999771118164	11.430000305175781
2012.78763441	11.989999771118164	11.5
2012.79032258	11.960000038146973	11.699999809265137
2012.79301075	11.960000038146973	11.75
2012.79569892	11.970000267028809	11.619999885559082
2012.7983871	11.850000381469727	11.5600004196167
2012.80107527	11.770000457763672	11.609999656677246
2012.80376344	11.8100004196167	11.470000267028809
2012.80645161	12.0	11.40999984741211
2012.80913978	11.789999961853027	11.59000015258789
2012.81182796	11.699999809265137	10.520000457763672
2012.81451613	10.949999809265137	9.739999771118164
2012.8172043	10.84000015258789	9.819999694824219
2012.81989247	10.949999809265137	10.25
2012.82526882	10.9399995803833	10.319999694824219
2012.82795699	10.890000343322754	10.579999923706055
2012.83064516	11.210000038146973	10.710000038146973
2012.83333333	11.279999732971191	10.399999618530273
2012.83602151	10.800000190734863	10.329999923706055
2012.83870968	10.649999618530273	10.399999618530273
2012.84139785	10.899999618530273	10.510000228881836
2012.84408602	10.880000114440918	10.609999656677246
2012.84677419	10.899999618530273	10.670000076293945
2012.84946237	11.220000267028809	10.800000190734863
2012.85215054	11.069999694824219	10.75
2012.85483871	10.979999542236328	10.789999961853027
2012.85752688	10.960000038146973	10.75
2012.86021505	10.9399995803833	10.699999809265137
2012.86290323	11.180000305175781	10.770000457763672
2012.8655914	11.130000114440918	10.920000076293945
2012.86827957	11.050000190734863	10.819999694824219
2012.87096774	11.300000190734863	10.859999656677246
2012.87365591	11.800000190734863	11.170000076293945
2012.87634409	11.800000190734863	11.520000457763672
2012.87903226	11.829999923706055	11.619999885559082
2012.88172043	11.84000015258789	11.600000381469727
2012.8844086	11.800000190734863	11.569999694824219
2012.88709677	11.779999732971191	11.640000343322754
2012.88978495	12.430000305175781	11.670000076293945
2012.89247312	12.40999984741211	12.130000114440918
2012.89516129	12.479999542236328	12.25
2012.89784946	12.600000381469727	12.3100004196167
2012.90053763	12.649999618530273	11.890000343322754
2012.90322581	12.34000015258789	11.899999618530273
2012.90591398	12.40999984741211	12.100000381469727
2012.90860215	12.600000381469727	12.149999618530273
2012.91129032	12.649999618530273	12.420000076293945
2012.91666667	12.6899995803833	12.460000038146973
2012.91935484	12.680000305175781	12.430000305175781
2012.92204301	12.680000305175781	12.479999542236328
2012.92473118	13.5	12.619999885559082
2012.92741935	13.420000076293945	13.149999618530273
2012.93010753	13.6899995803833	12.899999618530273
2012.9327957	13.550000190734863	12.979999542236328
2012.93548387	13.550000190734863	13.350000381469727
2012.93817204	13.529999732971191	13.020000457763672
2012.94086022	13.550000190734863	13.270000457763672
2012.94354839	13.670000076293945	13.300000190734863
2012.94623656	13.800000190734863	13.300000190734863
2012.94892473	13.800000190734863	13.470000267028809
2012.9516129	13.899999618530273	13.0
2012.95430108	13.640000343322754	13.4399995803833
2012.95698925	13.670000076293945	13.130000114440918
2012.95967742	13.489999771118164	12.75
2012.96236559	13.399999618530273	13.109999656677246
2012.96505376	13.600000381469727	13.199999809265137
2012.96774194	13.720000267028809	13.329999923706055
2012.97043011	13.600000381469727	13.420000076293945
2012.97311828	13.59000015258789	13.319999694824219
2012.97580645	13.470000267028809	13.010000228881836
2012.97849462	13.449999809265137	13.210000038146973
2012.9811828	13.430000305175781	13.140000343322754
2012.98387097	13.470000267028809	13.199999809265137
2012.98655914	13.470000267028809	13.25
2012.98924731	13.649999618530273	13.34000015258789
2012.99193548	13.670000076293945	13.270000457763672
2012.99462366	13.59000015258789	13.350000381469727
2012.99731183	13.5600004196167	13.369999885559082
2013.0	13.5600004196167	13.15999984741211
2013.00268817	13.399999618530273	13.15999984741211
2013.00537634	13.460000038146973	13.25
2013.00806452	13.520000457763672	13.270000457763672
2013.01075269	13.550000190734863	13.3100004196167
2013.01344086	13.520000457763672	13.359999656677246
2013.01612903	13.59000015258789	13.399999618530273
2013.0188172	13.880000114440918	13.5
2013.02150538	13.859999656677246	13.619999885559082
2013.02419355	14.319999694824219	13.770000457763672
2013.02688172	14.350000381469727	13.90999984741211
2013.02956989	14.34000015258789	13.979999542236328
2013.03225806	14.3100004196167	13.949999809265137
2013.03494624	14.350000381469727	14.109999656677246
2013.03763441	14.479999542236328	13.989999771118164
2013.04032258	14.729999542236328	14.210000038146973
2013.04301075	15.699999809265137	14.630000114440918
2013.04569892	15.989999771118164	15.40999984741211
2013.0483871	15.770000457763672	15.25
2013.05107527	15.890000343322754	15.510000228881836
2013.05376344	16.979999542236328	15.630000114440918
2013.05645161	17.59000015258789	16.649999618530273
2013.05913978	17.59000015258789	16.799999237060547
2013.06182796	19.190000534057617	15.609999656677246
2013.06451613	17.799999237060547	15.390000343322754
2013.0672043	17.8799991607666	16.540000915527344
2013.06989247	18.0	17.209999084472656
2013.07258065	18.8799991607666	17.75
2013.07526882	19.799999237060547	18.700000762939453
2013.07795699	19.799999237060547	19.149999618530273
2013.08064516	21.43000030517578	19.510000228881836
2013.08333333	21.1299991607666	20.299999237060547
2013.08602151	20.5	18.0
2013.08870968	20.899999618530273	19.420000076293945
2013.09139785	21.049999237060547	19.860000610351562
2013.09408602	20.790000915527344	20.200000762939453
2013.09677419	21.329999923706055	20.600000381469727
2013.09946237	22.219999313354492	20.770000457763672
2013.10215054	22.770000457763672	22.0
2013.10483871	23.989999771118164	22.579999923706055
2013.10752688	24.110000610351562	22.670000076293945
2013.11021505	24.68000030517578	23.649999618530273
2013.11290323	25.829999923706055	24.299999237060547
2013.1155914	26.299999237060547	24.190000534057617
2013.11827957	27.600000381469727	21.719999313354492
2013.12096774	27.510000228881836	26.100000381469727
2013.12365591	27.5	26.809999465942383
2013.12634409	27.399999618530273	25.0
2013.12903226	27.149999618530273	26.360000610351562
2013.13172043	29.649999618530273	26.799999237060547
2013.1344086	29.8700008392334	28.989999771118164
2013.13709677	29.979999542236328	29.309999465942383
2013.13978495	31.299999237060547	29.670000076293945
2013.14247312	30.690000534057617	28.0
2013.14516129	30.399999618530273	29.200000762939453
2013.14784946	30.399999618530273	29.549999237060547
2013.15053763	31.700000762939453	30.1200008392334
2013.15322581	31.649999618530273	30.790000915527344
2013.15591398	34.52000045776367	30.899999618530273
2013.16666667	34.900001525878906	32.91999816894531
2013.16935484	34.810001373291016	33.150001525878906
2013.17204301	34.5	33.79999923706055
2013.17473118	36.70000076293945	34.189998626708984
2013.17741935	40.650001525878906	36.150001525878906
2013.18010753	49.099998474121094	40.13999938964844
2013.1827957	45.5	33.29999923706055
2013.18548387	44.5	41.02000045776367
2013.18817204	46.9900016784668	43.40999984741211
2013.19086022	47.95000076293945	45.470001220703125
2013.19354839	48.470001220703125	45.540000915527344
2013.19623656	48.400001525878906	36.650001525878906
2013.19892473	47.29999923706055	43.75
2013.2016129	47.9900016784668	46.04999923706055
2013.20430108	47.45000076293945	46.400001525878906
2013.20698925	47.36000061035156	46.27000045776367
2013.20967742	47.7400016784668	46.79999923706055
2013.21236559	52.880001068115234	47.119998931884766
2013.21505376	62.0	50.0
2013.21774194	66.0	57.70000076293945
2013.22043011	74.9000015258789	63.099998474121094
2013.22311828	73.75	65.0
2013.22580645	70.5	52.349998474121094
2013.22849462	72.5	62.70000076293945
2013.2311828	78.0	69.5199966430664
2013.23387097	79.72000122070312	73.11000061035156
2013.23655914	89.5	78.4000015258789
2013.23924731	95.69999694824219	75.0
2013.24193548	93.05999755859375	83.01000213623047
2013.24462366	94.9800033569336	87.0
2013.24731183	93.80000305175781	91.0
2013.24731183	106.0	92.23999786376953
2013.25	118.36000061035156	99.0
2013.25268817	147.0	110.0
2013.25537634	142.1199951171875	116.38999938964844
2013.25806452	144.94000244140625	130.24000549316406
2013.26075269	143.89999389648438	139.5399932861328
2013.26344086	164.89999389648438	142.6300048828125
2013.26612903	194.89999389648438	162.60000610351562
2013.2688172	240.11000061035156	186.5
2013.27150538	266.0	105.0
2013.27419355	188.6999969482422	110.19999694824219
2013.27688172	140.0	54.25
2013.27956989	130.0	85.5
2013.28225806	110.0	84.44000244140625
2013.28494624	102.0	71.51000213623047
2013.28763441	84.5	50.0099983215332
2013.29032258	98.77999877929688	63.29999923706055
2013.29301075	113.0	86.0
2013.29569892	136.42999267578125	105.54000091552734
2013.2983871	132.0	115.0
2013.30107527	130.5	110.0
2013.30376344	127.4000015258789	118.5
2013.30645161	144.02000427246094	124.97000122070312
2013.30913978	166.42999267578125	140.97000122070312
2013.31182796	162.0	120.08999633789062
2013.31451613	144.99000549316406	121.44999694824219
2013.3172043	139.8800048828125	122.70999908447266
2013.31989247	136.67999267578125	127.5
2013.32258065	149.0800018310547	133.0
2013.32526882	146.92999267578125	134.0
2013.32795699	140.05999755859375	104.0
2013.33333333	126.9000015258789	91.11000061035156
2013.33602151	109.0	79.0
2013.33870968	116.30000305175781	92.0
2013.34139785	118.8499984741211	107.0
2013.34408602	124.9000015258789	106.01000213623047
2013.34677419	114.0	97.5199966430664
2013.34946237	116.77999877929688	109.5
2013.35215054	113.72000122070312	108.80000305175781
2013.35483871	122.5	111.54000091552734
2013.35752688	118.73999786376953	113.0
2013.36021505	117.47000122070312	112.4000015258789
2013.36290323	118.87999725341797	114.5
2013.3655914	119.80000305175781	109.41999816894531
2013.36827957	116.44000244140625	103.0199966430664
2013.37096774	118.97000122070312	112.0999984741211
2013.37365591	125.55999755859375	116.56999969482422
2013.37634409	125.30999755859375	122.25
2013.37903226	124.5	119.5
2013.38172043	123.69000244140625	120.0999984741211
2013.3844086	123.08000183105469	121.0999984741211
2013.38709677	124.5	122.0
2013.38978495	126.93000030517578	123.0
2013.39247312	133.97999572753906	125.36000061035156
2013.39516129	133.5	128.1999969482422
2013.39784946	136.0	130.61000061035156
2013.40053763	135.47000122070312	124.0
2013.40322581	130.6300048828125	125.4000015258789
2013.40591398	132.72000122070312	127.5999984741211
2013.40860215	132.39999389648438	126.5
2013.41129032	130.0	126.33000183105469
2013.41397849	129.7899932861328	127.0999984741211
2013.41666667	130.10000610351562	115.0
2013.41935484	122.77999877929688	115.11000061035156
2013.42204301	123.98999786376953	118.79000091552734
2013.42473118	123.5	119.5
2013.42741935	123.30000305175781	117.0
2013.43010753	119.12999725341797	106.1500015258789
2013.4327957	113.19000244140625	107.0
2013.43548387	108.98999786376953	88.0
2013.43817204	110.62999725341797	95.0
2013.44086022	109.5999984741211	103.2300033569336
2013.44354839	112.25	106.0
2013.44623656	110.30000305175781	100.30000305175781
2013.44892473	104.69999694824219	97.0999984741211
2013.4516129	103.69999694824219	97.5
2013.45430108	101.75	98.9000015258789
2013.45698925	102.4000015258789	98.9000015258789
2013.45967742	113.30000305175781	101.02999877929688
2013.46236559	110.98999786376953	104.66000366210938
2013.46505376	114.4800033569336	107.12000274658203
2013.46774194	115.01000213623047	107.55999755859375
2013.47043011	109.95999908447266	107.51000213623047
2013.47311828	109.0	106.19999694824219
2013.47580645	108.33000183105469	100.76000213623047
2013.47849462	109.9800033569336	100.0
2013.4811828	105.48999786376953	101.83000183105469
2013.48387097	104.0	100.05999755859375
2013.48655914	101.79000091552734	92.25
2013.48924731	100.44000244140625	93.0
2013.49193548	98.12000274658203	93.8499984741211
2013.49462366	98.18000030517578	86.01000213623047
2013.5	92.56999969482422	87.51000213623047
2013.50268817	91.19999694824219	76.0
2013.50537634	84.2699966430664	72.0
2013.50806452	80.5999984741211	65.41999816894531
2013.51075269	75.0	66.80999755859375
2013.51344086	77.0	66.5999984741211
2013.51612903	80.0	72.45999908447266
2013.5188172	78.30000305175781	72.51000213623047
2013.52150538	89.83999633789062	75.52999877929688
2013.52419355	90.69999694824219	85.0
2013.52688172	104.16999816894531	88.0
2013.52956989	98.31999969482422	87.76000213623047
2013.53225806	99.0	92.86000061035156
2013.53494624	101.94000244140625	93.11000061035156
2013.53763441	100.7300033569336	96.0
2013.54032258	100.0	96.18000030517578
2013.54301075	98.80000305175781	86.19999694824219
2013.54569892	95.19999694824219	87.5999984741211
2013.5483871	93.0999984741211	89.2699966430664
2013.55107527	92.0	88.0
2013.55376344	92.0	89.80000305175781
2013.55645161	97.12999725341797	91.5999984741211
2013.55913978	95.98999786376953	92.30000305175781
2013.56182796	97.4800033569336	93.56999969482422
2013.56451613	97.4800033569336	96.0
2013.5672043	97.0	93.0
2013.56989247	100.58000183105469	94.0
2013.57258065	102.8499984741211	98.44999694824219
2013.57526882	107.98999786376953	100.47000122070312
2013.57795699	111.6500015258789	103.55000305175781
2013.58064516	108.0	103.0
2013.58333333	108.0	101.20999908447266
2013.58602151	105.88999938964844	102.0
2013.58870968	106.0	103.5
2013.59139785	107.7699966430664	105.0
2013.59408602	107.5	105.11000061035156
2013.59677419	106.95999908447266	105.22000122070312
2013.59946237	106.6500015258789	100.95999908447266
2013.60215054	105.79000091552734	101.94000244140625
2013.60483871	103.9000015258789	102.37999725341797
2013.60752688	105.19000244140625	102.69999694824219
2013.61021505	108.12000274658203	103.5
2013.61290323	109.63999938964844	104.5
2013.6155914	115.0	108.0
2013.61827957	113.31999969482422	108.77999877929688
2013.62096774	112.30000305175781	108.20999908447266
2013.62365591	114.0	108.2300033569336
2013.62634409	114.69000244140625	112.0
2013.62903226	123.75	111.7699966430664
2013.63172043	123.01000213623047	116.81999969482422
2013.6344086	125.0	119.68000030517578
2013.63709677	124.48999786376953	120.54000091552734
2013.63978495	122.0	118.44000244140625
2013.64247312	121.38999938964844	118.0199966430664
2013.64516129	122.98999786376953	119.13999938964844
2013.64784946	122.97000122070312	119.91999816894531
2013.65053763	133.0	120.0
2013.65322581	131.72000122070312	128.02000427246094
2013.65591398	131.1999969482422	128.17999267578125
2013.65860215	142.75999450683594	128.55999755859375
2013.66129032	148.6999969482422	135.88999938964844
2013.66397849	147.2899932861328	141.0
2013.66666667	148.5	142.11000061035156
2013.66935484	148.91000366210938	142.1999969482422
2013.67204301	145.8000030517578	130.08999633789062
2013.67473118	137.97000122070312	127.23999786376953
2013.67741935	134.0	121.9000015258789
2013.68010753	131.02000427246094	121.25
2013.6827957	129.8699951171875	124.05999755859375
2013.68548387	137.47999572753906	124.0
2013.68817204	136.02000427246094	131.3800048828125
2013.69086022	145.89999389648438	127.5
2013.69354839	145.52000427246094	137.50999450683594
2013.69623656	145.60000610351562	137.82000732421875
2013.69892473	142.0	136.5
2013.7016129	141.0	135.0399932861328
2013.70430108	142.22999572753906	137.89999389648438
2013.70698925	141.3699951171875	138.0
2013.70967742	142.0	139.00999450683594
2013.71236559	141.1999969482422	131.13999938964844
2013.71505376	137.27999877929688	131.0
2013.71774194	135.99000549316406	132.0
2013.72043011	135.0	131.0
2013.72311828	135.0	132.0
2013.72580645	136.58999633789062	132.5
2013.72849462	138.0	134.6999969482422
2013.7311828	139.0	134.7100067138672
2013.73387097	142.66000366210938	134.8300018310547
2013.73655914	143.0	138.02000427246094
2013.73924731	145.80999755859375	141.36000061035156
2013.74193548	145.80999755859375	138.1199951171875
2013.74462366	144.44000244140625	139.41000366210938
2013.75	141.92999267578125	109.69999694824219
2013.75268817	132.0	120.0999984741211
2013.75537634	139.8000030517578	128.5
2013.75806452	138.0	135.3000030517578
2013.76075269	138.0	134.10000610351562
2013.76344086	139.0	135.1199951171875
2013.76612903	137.77999877929688	135.64999389648438
2013.7688172	142.10000610351562	135.8000030517578
2013.77150538	141.69000244140625	138.50999450683594
2013.77419355	141.85000610351562	138.8699951171875
2013.77688172	143.0500030517578	139.38999938964844
2013.77956989	147.64999389648438	141.5
2013.78225806	153.69000244140625	146.02999877929688
2013.78494624	158.10000610351562	150.6199951171875
2013.78763441	162.99000549316406	144.1999969482422
2013.79032258	159.94000244140625	150.75
2013.79301075	168.2899932861328	156.49000549316406
2013.79569892	195.8000030517578	167.0800018310547
2013.7983871	186.10000610351562	177.24000549316406
2013.80107527	197.3699951171875	183.17999267578125
2013.80376344	205.5	192.7899932861328
2013.80645161	227.97999572753906	200.6999969482422
2013.80913978	233.3800048828125	175.3000030517578
2013.81182796	208.97000122070312	176.60000610351562
2013.81451613	198.41000366210938	186.99000549316406
2013.8172043	207.80999755859375	188.9499969482422
2013.82258065	209.7899932861328	200.4199981689453
2013.82526882	216.5	204.1999969482422
2013.82795699	216.49000549316406	203.99000549316406
2013.83064516	214.99000549316406	205.42999267578125
2013.83333333	214.9499969482422	209.7100067138672
2013.83602151	214.86000061035156	211.0
2013.83870968	226.9499969482422	212.10000610351562
2013.84139785	238.97999572753906	221.9499969482422
2013.84408602	258.8699951171875	229.0
2013.84677419	272.5199890136719	251.41000366210938
2013.84946237	324.2099914550781	263.6000061035156
2013.85215054	358.0	308.010009765625
2013.85483871	394.989990234375	339.989990234375
2013.85752688	372.5199890136719	289.9599914550781
2013.86021505	375.989990234375	321.4100036621094
2013.86290323	391.7900085449219	358.9700012207031
2013.8655914	444.9700012207031	372.1700134277344
2013.86827957	447.489990234375	402.5400085449219
2013.87096774	457.9200134277344	412.9700012207031
2013.87365591	476.94000244140625	427.9800109863281
2013.87634409	536.75	456.9800109863281
2013.87903226	787.9299926757812	521.97998046875
2013.88172043	900.9199829101562	502.6099853515625
2013.8844086	649.989990234375	453.2900085449219
2013.88709677	784.3200073242188	595.1900024414062
2013.88978495	821.989990234375	682.280029296875
2013.89247312	890.030029296875	799.5399780273438
2013.89516129	854.989990234375	745.2100219726562
2013.89784946	849.989990234375	758.9500122070312
2013.90053763	974.9600219726562	825.0800170898438
2013.90322581	1094.780029296875	914.27001953125
2013.90591398	1224.47998046875	1032.06005859375
2013.90860215	1241.9200439453125	1049.9599609375
2013.91129032	1232.93994140625	1150.1600341796875
2013.91666667	1216.8399658203125	840.27001953125
2013.91935484	1117.72998046875	974.969970703125
2013.92204301	1185.6300048828125	1064.9100341796875
2013.92473118	1239.699951171875	1131.3499755859375
2013.92741935	1239.8599853515625	869.989990234375
2013.93010753	1118.9300537109375	800.0700073242188
2013.9327957	895.9600219726562	576.030029296875
2013.93548387	828.9600219726562	653.030029296875
2013.93817204	980.030029296875	787.72998046875
2013.94086022	1067.699951171875	911.9600219726562
2013.94354839	1056.760009765625	856.0599975585938
2013.94623656	940.97998046875	839.510009765625
2013.94892473	989.8900146484375	882.1099853515625
2013.9516129	947.9299926757812	875.1099853515625
2013.95430108	927.9000244140625	837.97998046875
2013.95698925	924.9400024414062	714.030029296875
2013.95967742	779.9600219726562	678.8800048828125
2013.96236559	716.989990234375	454.8599853515625
2013.96505376	745.9600219726562	522.4400024414062
2013.96774194	774.3900146484375	621.25
2013.97043011	690.0	610.0
2013.97311828	699.9099731445312	614.9500122070312
2013.97580645	724.9199829101562	631.010009765625
2013.97849462	729.9400024414062	665.97998046875
2013.9811828	709.9500122070312	673.9299926757812
2013.98387097	829.6300048828125	707.2100219726562
2013.98655914	836.8300170898438	767.8699951171875
2013.98924731	805.969970703125	715.5999755859375
2013.99193548	803.9500122070312	734.97998046875
2013.99462366	818.8300170898438	780.9600219726562
2013.99731183	813.9400024414062	776.9600219726562
2014.0	829.9299926757812	770.969970703125
2014.00268817	886.2100219726562	810.469970703125
2014.00537634	888.22998046875	839.4400024414062
2014.00806452	932.1599731445312	848.3200073242188
2014.01075269	1029.8599853515625	911.3599853515625
2014.01344086	1093.43994140625	964.739990234375
2014.01612903	1043.97998046875	879.8499755859375
2014.0188172	966.9000244140625	858.9000244140625
2014.02150538	964.6400146484375	866.5499877929688
2014.02419355	964.8400268554688	905.8800048828125
2014.02688172	1010.8400268554688	935.0
2014.02956989	1022.6699829101562	922.0700073242188
2014.03225806	949.239990234375	879.9400024414062
2014.03494624	942.469970703125	904.1900024414062
2014.03763441	973.0900268554688	915.0599975585938
2014.04032258	955.530029296875	910.5
2014.04301075	929.75	867.219970703125
2014.04569892	924.739990234375	884.739990234375
2014.0483871	958.0700073242188	901.8800048828125
2014.05107527	980.5399780273438	925.9600219726562
2014.05376344	974.25	943.1799926757812
2014.05645161	973.9400024414062	934.9500122070312
2014.05913978	958.0599975585938	936.27001953125
2014.06182796	949.52001953125	902.8900146484375
2014.06451613	978.4099731445312	915.8599853515625
2014.0672043	1038.06005859375	950.6599731445312
2014.06989247	1021.4500122070312	937.22998046875
2014.07258065	972.6099853515625	911.6500244140625
2014.07526882	950.5599975585938	918.8599853515625
2014.07795699	953.239990234375	909.4600219726562
2014.08064516	954.7100219726562	924.5900268554688
2014.08333333	969.1900024414062	927.7999877929688
2014.08602151	959.3800048828125	934.4099731445312
2014.08870968	959.5800170898438	931.6699829101562
2014.09139785	949.0999755859375	900.760009765625
2014.09408602	939.75	890.0499877929688
2014.09677419	908.77001953125	800.9299926757812
2014.09946237	833.0700073242188	651.72998046875
2014.10215054	719.260009765625	632.0800170898438
2014.10483871	694.1199951171875	622.530029296875
2014.10752688	700.0399780273438	500.0400085449219
2014.11021505	609.7100219726562	550.219970703125
2014.11290323	585.1199951171875	511.8999938964844
2014.1155914	549.2000122070312	451.3299865722656
2014.11827957	500.0299987792969	302.17999267578125
2014.12096774	447.94000244140625	310.0799865722656
2014.12365591	540.030029296875	220.3699951171875
2014.12634409	411.2099914550781	263.3599853515625
2014.12903226	370.1199951171875	248.30999755859375
2014.13172043	308.6300048828125	257.239990234375
2014.1344086	271.6099853515625	109.22000122070312
2014.13709677	160.14999389648438	91.66000366210938
2014.13978495	290.5899963378906	96.72000122070312
2014.14247312	349.1499938964844	220.30999755859375
2014.14516129	316.8800048828125	131.85000610351562
2014.14784946	174.63999938964844	102.33000183105469
2014.15053763	650.0	522.8400268554688
2014.15322581	629.9000244140625	580.5
2014.15591398	599.0	570.0
2014.16666667	564.0700073242188	262.7699890136719
2014.16935484	562.9299926757812	541.5399780273438
2014.17204301	695.4400024414062	545.4199829101562
2014.17473118	686.219970703125	645.1599731445312
2014.17741935	665.969970703125	636.77001953125
2014.18010753	661.8300170898438	636.219970703125
2014.1827957	655.2000122070312	600.3099975585938
2014.18548387	625.6799926757812	588.5800170898438
2014.18817204	637.5999755859375	598.510009765625
2014.19086022	633.6799926757812	594.7000122070312
2014.19354839	619.7000122070312	599.9199829101562
2014.19623656	640.7899780273438	608.2000122070312
2014.19892473	636.1300048828125	616.0599975585938
2014.2016129	631.22998046875	610.6099853515625
2014.20430108	628.8300170898438	609.1799926757812
2014.20698925	627.280029296875	613.1699829101562
2014.20967742	622.489990234375	602.739990234375
2014.21236559	611.719970703125	585.6599731445312
2014.21505376	607.0800170898438	590.1400146484375
2014.21774194	598.4099731445312	560.3499755859375
2014.22043011	587.4199829101562	540.219970703125
2014.22311828	569.9600219726562	537.1599731445312
2014.22580645	564.3200073242188	538.6300048828125
2014.22849462	572.52001953125	531.27001953125
2014.2311828	569.6599731445312	550.4299926757812
2014.23387097	575.4199829101562	546.260009765625
2014.23655914	567.75	460.45001220703125
2014.23924731	514.9500122070312	453.75
2014.24193548	494.2799987792969	473.7799987792969
2014.24462366	479.0400085449219	424.0299987792969
2014.24462366	473.42999267578125	422.489990234375
2014.24731183	487.3500061035156	438.0299987792969
2014.25	480.2699890136719	409.25
2014.25268817	448.739990234375	386.6700134277344
2014.25537634	456.4599914550781	415.510009765625
2014.25806452	461.1700134277344	439.3699951171875
2014.26075269	472.3800048828125	446.29998779296875
2014.26344086	485.05999755859375	447.9800109863281
2014.26612903	480.69000244140625	457.57000732421875
2014.2688172	479.6600036621094	451.07000732421875
2014.27150538	463.45001220703125	384.6300048828125
2014.27419355	450.3999938964844	355.7099914550781
2014.27688172	469.8299865722656	428.0199890136719
2014.27956989	454.1499938964844	409.8500061035156
2014.28225806	497.8299865722656	420.0799865722656
2014.28494624	526.6300048828125	466.42999267578125
2014.28763441	549.0499877929688	496.0799865722656
2014.29032258	537.030029296875	486.8900146484375
2014.29301075	512.1500244140625	472.0
2014.29569892	516.8900146484375	473.1600036621094
2014.2983871	522.219970703125	488.69000244140625
2014.30107527	524.6699829101562	490.6600036621094
2014.30376344	520.510009765625	483.3900146484375
2014.30645161	509.9599914550781	482.25
2014.30913978	507.3299865722656	477.2200012207031
2014.31182796	502.489990234375	438.3299865722656
2014.31451613	468.67999267578125	448.57000732421875
2014.3172043	461.3999938964844	437.3900146484375
2014.31989247	451.1199951171875	420.7799987792969
2014.32258065	453.7799987792969	430.7099914550781
2014.32526882	452.6400146484375	430.8900146484375
2014.32795699	464.489990234375	444.510009765625
2014.33333333	463.3800048828125	442.0
2014.33602151	454.20001220703125	429.0899963378906
2014.33870968	446.6099853515625	428.7900085449219
2014.34139785	443.8599853515625	426.3699951171875
2014.34408602	434.95001220703125	420.2300109863281
2014.34677419	458.7799987792969	423.54998779296875
2014.34946237	455.5	439.5
2014.35215054	455.7799987792969	438.5
2014.35483871	459.4599914550781	441.42999267578125
2014.35752688	455.3999938964844	429.0199890136719
2014.36021505	441.07000732421875	430.19000244140625
2014.36290323	442.2699890136719	432.739990234375
2014.3655914	444.2799987792969	433.8800048828125
2014.36827957	450.0299987792969	441.4700012207031
2014.37096774	455.1499938964844	441.8599853515625
2014.37365591	455.94000244140625	452.2300109863281
2014.37634409	454.0	449.0400085449219
2014.37903226	451.69000244140625	441.20001220703125
2014.38172043	486.2300109863281	437.25
2014.3844086	495.2099914550781	481.7300109863281
2014.38709677	519.25	485.54998779296875
2014.38978495	540.8800048828125	515.1799926757812
2014.39247312	526.6500244140625	510.4200134277344
2014.39516129	575.1900024414062	520.530029296875
2014.39784946	586.4099731445312	564.6500244140625
2014.40053763	586.219970703125	555.280029296875
2014.40322581	581.8099975585938	562.5599975585938
2014.40591398	573.8300170898438	557.7000122070312
2014.40860215	613.260009765625	564.02001953125
2014.41129032	629.0399780273438	604.72998046875
2014.41397849	674.97998046875	621.9500122070312
2014.41666667	662.6300048828125	625.4600219726562
2014.41935484	676.469970703125	631.4199829101562
2014.42204301	669.780029296875	602.0999755859375
2014.42473118	665.3900146484375	635.5900268554688
2014.42741935	663.8400268554688	647.1199951171875
2014.43010753	659.77001953125	641.02001953125
2014.4327957	658.8800048828125	648.6699829101562
2014.43548387	652.1199951171875	639.0800170898438
2014.43817204	661.4400024414062	641.6799926757812
2014.44086022	663.0399780273438	642.280029296875
2014.44354839	643.7999877929688	591.1199951171875
2014.44623656	619.1400146484375	594.8699951171875
2014.44892473	613.77001953125	563.6799926757812
2014.4516129	587.8300170898438	560.8499755859375
2014.45430108	606.1400146484375	580.4500122070312
2014.45698925	608.4299926757812	594.8599853515625
2014.45967742	614.4000244140625	603.6099853515625
2014.46236559	612.5800170898438	598.6699829101562
2014.46505376	602.0499877929688	587.0999755859375
2014.46774194	599.2100219726562	584.8200073242188
2014.47043011	610.0800170898438	591.989990234375
2014.47311828	604.6500244140625	582.8599853515625
2014.47580645	595.6500244140625	585.4099731445312
2014.47849462	589.5599975585938	566.8800048828125
2014.4811828	582.7100219726562	565.8499755859375
2014.48387097	603.9400024414062	580.1400146484375
2014.48655914	608.760009765625	593.969970703125
2014.48924731	604.280029296875	593.1900024414062
2014.49193548	637.280029296875	596.5499877929688
2014.49462366	652.5399780273438	634.0900268554688
2014.5	652.0999755859375	604.5800170898438
2014.50268817	646.4000244140625	633.5800170898438
2014.50537634	642.219970703125	623.0399780273438
2014.50806452	627.7999877929688	619.6900024414062
2014.51075269	629.4400024414062	622.6500244140625
2014.51344086	627.9299926757812	607.3200073242188
2014.51612903	619.6500244140625	609.3499755859375
2014.5188172	623.8200073242188	610.530029296875
2014.52150538	624.9500122070312	611.6599731445312
2014.52419355	633.6199951171875	616.1099853515625
2014.52688172	638.5900268554688	625.9000244140625
2014.52956989	638.6400146484375	627.5399780273438
2014.53225806	628.989990234375	616.0599975585938
2014.53494624	624.4199829101562	617.2999877929688
2014.53763441	622.3599853515625	614.1500244140625
2014.54032258	632.5499877929688	610.010009765625
2014.54301075	630.1500244140625	617.9199829101562
2014.54569892	634.1400146484375	625.1400146484375
2014.5483871	627.9299926757812	619.9600219726562
2014.55107527	625.9299926757812	615.02001953125
2014.55376344	628.8099975585938	620.0
2014.55645161	624.989990234375	621.0
2014.55913978	621.9600219726562	599.3800048828125
2014.56182796	609.0599975585938	597.4000244140625
2014.56451613	602.97998046875	593.25
2014.5672043	601.489990234375	593.6900024414062
2014.56989247	597.489990234375	578.1400146484375
2014.57258065	591.280029296875	579.530029296875
2014.57526882	586.1300048828125	564.1799926757812
2014.57795699	593.72998046875	564.010009765625
2014.58064516	603.989990234375	586.4299926757812
2014.58333333	598.9099731445312	587.4199829101562
2014.58602151	592.0599975585938	580.6199951171875
2014.58870968	595.0900268554688	586.489990234375
2014.59139785	594.25	585.4400024414062
2014.59408602	593.7899780273438	587.2000122070312
2014.59677419	595.0800170898438	587.9199829101562
2014.59946237	608.2000122070312	592.0800170898438
2014.60215054	595.5599975585938	587.4099731445312
2014.60483871	596.6400146484375	588.0599975585938
2014.60752688	593.6199951171875	571.719970703125
2014.61021505	578.2899780273438	561.97998046875
2014.61290323	573.510009765625	523.1500244140625
2014.6155914	544.9400024414062	495.94000244140625
2014.61827957	515.239990234375	483.2099914550781
2014.62096774	524.25	483.239990234375
2014.62365591	524.7100219726562	478.2200012207031
2014.62634409	493.260009765625	449.95001220703125
2014.62903226	487.04998779296875	455.79998779296875
2014.63172043	521.8400268554688	468.510009765625
2014.6344086	537.1699829101562	511.3599853515625
2014.63709677	524.4400024414062	500.57000732421875
2014.63978495	516.8200073242188	493.9800109863281
2014.64247312	514.8200073242188	496.80999755859375
2014.64516129	511.3299865722656	499.7099914550781
2014.64784946	516.0399780273438	501.80999755859375
2014.65053763	527.3699951171875	512.6599731445312
2014.65322581	521.5900268554688	503.3399963378906
2014.65591398	515.1799926757812	506.69000244140625
2014.65860215	512.9099731445312	503.1199951171875
2014.66129032	508.3399963378906	478.30999755859375
2014.66397849	487.4700012207031	471.7799987792969
2014.66666667	486.989990234375	470.5400085449219
2014.66935484	487.2900085449219	476.82000732421875
2014.67204301	498.4700012207031	476.260009765625
2014.67473118	495.0199890136719	483.07000732421875
2014.67741935	491.3800048828125	480.7900085449219
2014.68010753	490.7200012207031	478.489990234375
2014.6827957	487.0199890136719	469.5
2014.68548387	478.6000061035156	467.5199890136719
2014.68817204	491.0400085449219	471.57000732421875
2014.69086022	488.9200134277344	474.57000732421875
2014.69354839	479.7099914550781	471.1400146484375
2014.69623656	480.6400146484375	474.6400146484375
2014.69892473	480.3299865722656	471.9599914550781
2014.7016129	479.2799987792969	473.70001220703125
2014.70430108	478.80999755859375	463.95001220703125
2014.70698925	469.3900146484375	458.2699890136719
2014.70967742	462.260009765625	408.7699890136719
2014.71236559	429.1700134277344	386.1000061035156
2014.71505376	427.69000244140625	387.5
2014.71774194	415.07000732421875	394.5199890136719
2014.72043011	410.75	398.6000061035156
2014.72311828	445.510009765625	394.75
2014.72580645	439.19000244140625	422.1000061035156
2014.72849462	427.54998779296875	409.55999755859375
2014.7311828	416.4200134277344	399.70001220703125
2014.73387097	407.07000732421875	394.69000244140625
2014.73655914	402.2699890136719	374.1199951171875
2014.73924731	389.260009765625	372.6300048828125
2014.74193548	395.17999267578125	374.7300109863281
2014.74462366	395.1300048828125	381.1099853515625
2014.75	385.5899963378906	371.20001220703125
2014.75268817	378.2200012207031	362.80999755859375
2014.75537634	369.8800048828125	327.1000061035156
2014.75806452	344.25	294.9200134277344
2014.76075269	347.94000244140625	303.04998779296875
2014.76344086	345.510009765625	321.739990234375
2014.76612903	351.6400146484375	325.42999267578125
2014.7688172	384.6099853515625	347.57000732421875
2014.77150538	378.1300048828125	353.32000732421875
2014.77419355	370.1499938964844	350.489990234375
2014.77688172	374.57000732421875	352.25
2014.77956989	391.2200012207031	366.0400085449219
2014.78225806	407.739990234375	385.7200012207031
2014.78494624	397.8699951171875	388.2300109863281
2014.78763441	398.8399963378906	371.55999755859375
2014.79032258	384.760009765625	372.4200134277344
2014.79301075	395.7099914550781	373.5799865722656
2014.79569892	394.489990234375	383.9200134277344
2014.7983871	387.7699890136719	378.4200134277344
2014.80107527	388.239990234375	377.4200134277344
2014.80376344	383.69000244140625	376.9700012207031
2014.80645161	381.0799865722656	353.4800109863281
2014.80913978	360.8699951171875	351.4100036621094
2014.81182796	356.57000732421875	341.5299987792969
2014.81451613	356.79998779296875	344.19000244140625
2014.81989247	356.3500061035156	344.92999267578125
2014.82258065	355.7200012207031	348.2699890136719
2014.82526882	352.8299865722656	334.7200012207031
2014.82795699	350.3800048828125	333.44000244140625
2014.83064516	347.9700012207031	336.0799865722656
2014.83333333	339.0	320.739990234375
2014.83602151	329.760009765625	319.80999755859375
2014.83870968	332.8500061035156	321.6700134277344
2014.84139785	328.75	320.1099853515625
2014.84408602	341.9800109863281	326.5199890136719
2014.84677419	351.1400146484375	335.739990234375
2014.84946237	351.6099853515625	340.17999267578125
2014.85215054	346.2900085449219	339.79998779296875
2014.85483871	362.2099914550781	341.7799987792969
2014.85752688	374.6700134277344	356.6000061035156
2014.86021505	370.989990234375	361.8699951171875
2014.86290323	442.7300109863281	365.80999755859375
2014.8655914	480.45001220703125	390.8800048828125
2014.86827957	430.17999267578125	381.989990234375
2014.87096774	407.32000732421875	367.9700012207031
2014.87365591	390.3599853515625	370.5400085449219
2014.87634409	412.3299865722656	378.32000732421875
2014.87903226	394.94000244140625	371.95001220703125
2014.88172043	389.2900085449219	374.260009765625
2014.8844086	383.0299987792969	355.1099853515625
2014.88709677	358.7300109863281	343.79998779296875
2014.88978495	364.2099914550781	350.510009765625
2014.89247312	370.5899963378906	352.6400146484375
2014.89516129	388.7200012207031	361.9200134277344
2014.89784946	395.7300109863281	370.6400146484375
2014.90053763	378.2699890136719	363.989990234375
2014.90322581	374.42999267578125	364.80999755859375
2014.90591398	383.25	358.3699951171875
2014.90860215	389.29998779296875	372.2099914550781
2014.91129032	381.05999755859375	372.57000732421875
2014.91666667	383.5799865722656	373.0199890136719
2014.91935484	384.8699951171875	375.3699951171875
2014.92204301	384.6700134277344	373.6400146484375
2014.92473118	380.42999267578125	366.239990234375
2014.92741935	379.70001220703125	366.3900146484375
2014.93010753	380.3299865722656	372.0400085449219
2014.9327957	377.8800048828125	372.4599914550781
2014.93548387	377.3599853515625	364.6000061035156
2014.93817204	365.3500061035156	343.82000732421875
2014.94086022	354.07000732421875	345.0899963378906
2014.94354839	367.1300048828125	337.79998779296875
2014.94623656	356.42999267578125	346.0
2014.94892473	353.1000061035156	343.80999755859375
2014.9516129	351.5899963378906	344.6099853515625
2014.95430108	351.2200012207031	343.55999755859375
2014.95698925	346.45001220703125	328.8800048828125
2014.95967742	335.6700134277344	314.30999755859375
2014.96236559	325.6199951171875	303.3999938964844
2014.96505376	320.239990234375	306.3599853515625
2014.96774194	332.6199951171875	316.04998779296875
2014.97043011	332.0299987792969	320.1300048828125
2014.97311828	335.260009765625	319.8900146484375
2014.97580645	339.32000732421875	328.0
2014.97849462	336.2799987792969	320.6499938964844
2014.9811828	323.3800048828125	316.29998779296875
2014.98387097	332.8800048828125	316.3599853515625
2014.98655914	330.70001220703125	311.9800109863281
2014.98924731	322.8399963378906	310.5
2014.99193548	321.6099853515625	308.2799987792969
2014.99462366	316.17999267578125	309.25
2014.99731183	319.0899963378906	308.8900146484375
2015.0	321.3599853515625	313.5400085449219
2015.00268817	316.3999938964844	313.0799865722656
2015.00537634	315.8299865722656	284.8900146484375
2015.00806452	289.94000244140625	255.8699951171875
2015.01075269	278.32000732421875	262.8900146484375
2015.01344086	285.1099853515625	271.5199890136719
2015.01612903	296.05999755859375	280.739990234375
2015.0188172	292.7099914550781	278.989990234375
2015.02150538	290.5899963378906	277.2799987792969
2015.02419355	289.25	271.9800109863281
2015.02688172	278.010009765625	263.760009765625
2015.02956989	273.0799865722656	263.29998779296875
2015.03225806	269.1000061035156	217.10000610351562
2015.03494624	230.86000061035156	157.2899932861328
2015.03763441	231.25999450683594	164.5500030517578
2015.04032258	222.6300048828125	198.72000122070312
2015.04301075	212.58999633789062	191.7100067138672
2015.04569892	220.72999572753906	192.50999450683594
2015.0483871	219.47999572753906	205.47000122070312
2015.05107527	216.57000732421875	203.4199981689453
2015.05376344	229.32000732421875	207.11000061035156
2015.05645161	238.77999877929688	225.57000732421875
2015.05913978	236.97000122070312	224.83999633789062
2015.06182796	248.8800048828125	229.5800018310547
2015.06451613	256.42999267578125	241.36000061035156
2015.0672043	310.9100036621094	251.5
2015.06989247	276.8999938964844	247.25999450683594
2015.07258065	267.6600036621094	228.05999755859375
2015.07526882	241.50999450683594	220.36000061035156
2015.07795699	244.8300018310547	227.19000244140625
2015.08064516	235.36000061035156	216.4600067138672
2015.08333333	231.44000244140625	209.7100067138672
2015.08602151	242.50999450683594	220.52999877929688
2015.08870968	247.47999572753906	223.91000366210938
2015.09139785	230.7100067138672	220.22999572753906
2015.09408602	229.85000610351562	214.35000610351562
2015.09677419	226.16000366210938	215.64999389648438
2015.09946237	231.0	222.3800048828125
2015.10215054	230.22999572753906	219.5
2015.10483871	225.0	215.66000366210938
2015.10752688	222.19000244140625	214.44000244140625
2015.11021505	223.52999877929688	217.27999877929688
2015.11290323	223.0	217.3000030517578
2015.1155914	241.5800018310547	220.6199951171875
2015.11827957	261.25	235.3800048828125
2015.12096774	264.57000732421875	226.55999755859375
2015.12365591	240.02999877929688	228.00999450683594
2015.12634409	247.1699981689453	232.02999877929688
2015.12903226	245.50999450683594	231.6999969482422
2015.13172043	244.11000061035156	234.8699951171875
2015.1344086	247.75999450683594	238.8300018310547
2015.13709677	247.32000732421875	242.64999389648438
2015.13978495	246.5399932861328	232.72000122070312
2015.14247312	240.05999755859375	231.3300018310547
2015.14516129	240.25	235.5
2015.14784946	239.63999938964844	234.58999633789062
2015.15053763	238.1699981689453	233.5
2015.15322581	258.7200012207031	235.6999969482422
2015.15591398	255.39999389648438	248.72999572753906
2015.16666667	260.6499938964844	244.77000427246094
2015.16935484	274.79998779296875	256.1499938964844
2015.17204301	287.05999755859375	266.1199951171875
2015.17473118	284.4700012207031	265.9100036621094
2015.17741935	280.8399963378906	262.80999755859375
2015.18010753	277.989990234375	269.0199890136719
2015.1827957	278.25	269.4100036621094
2015.18548387	278.7799987792969	271.30999755859375
2015.18817204	293.260009765625	273.7900085449219
2015.19086022	300.9599914550781	288.1199951171875
2015.19354839	297.6600036621094	288.8800048828125
2015.19623656	296.9800109863281	290.8299865722656
2015.19892473	294.9200134277344	286.0799865722656
2015.2016129	288.3999938964844	279.29998779296875
2015.20430108	286.3900146484375	280.3699951171875
2015.20698925	294.010009765625	284.7699890136719
2015.20967742	292.4599914550781	283.25
2015.21236559	285.6499938964844	248.19000244140625
2015.21505376	264.79998779296875	247.0
2015.21774194	264.7099914550781	257.8500061035156
2015.22043011	263.260009765625	254.02000427246094
2015.22311828	270.4200134277344	259.0
2015.22580645	271.010009765625	259.3800048828125
2015.22849462	267.0199890136719	242.6699981689453
2015.2311828	249.2100067138672	234.83999633789062
2015.23387097	254.69000244140625	243.52000427246094
2015.23655914	250.0500030517578	244.47000122070312
2015.23924731	254.25	246.27999877929688
2015.24193548	252.80999755859375	238.92999267578125
2015.24193548	248.8300018310547	236.5500030517578
2015.24462366	248.6999969482422	241.17999267578125
2015.24731183	247.6699981689453	239.57000732421875
2015.25	254.85000610351562	244.25
2015.25268817	256.5299987792969	251.25999450683594
2015.25537634	255.24000549316406	250.30999755859375
2015.25806452	260.260009765625	250.60000610351562
2015.26075269	261.45001220703125	252.32000732421875
2015.26344086	255.60000610351562	250.14999389648438
2015.26612903	254.25999450683594	242.57000732421875
2015.2688172	246.22000122070312	237.6199951171875
2015.27150538	244.11000061035156	231.3000030517578
2015.27419355	240.0	233.1199951171875
2015.27688172	237.52000427246094	232.27000427246094
2015.27956989	236.75	220.36000061035156
2015.28225806	224.72000122070312	214.27000427246094
2015.28494624	223.55999755859375	217.14999389648438
2015.28763441	229.52999877929688	222.8699951171875
2015.29032258	229.27999877929688	220.55999755859375
2015.29301075	224.47000122070312	220.57000732421875
2015.29569892	226.94000244140625	221.9600067138672
2015.2983871	226.72000122070312	221.5800018310547
2015.30107527	235.27000427246094	223.2899932861328
2015.30376344	238.39999389648438	231.8000030517578
2015.30645161	236.1199951171875	232.5800018310547
2015.30913978	236.5500030517578	229.05999755859375
2015.31182796	232.2899932861328	223.0500030517578
2015.31451613	226.72000122070312	214.13999938964844
2015.3172043	242.64999389648438	216.60000610351562
2015.31989247	229.8699951171875	222.02999877929688
2015.32258065	227.24000549316406	222.25
2015.32526882	240.00999450683594	224.67999267578125
2015.32795699	239.4199981689453	232.3800048828125
2015.33333333	236.3800048828125	231.72999572753906
2015.33602151	243.5800018310547	233.8000030517578
2015.33870968	243.1999969482422	237.4499969482422
2015.34139785	239.61000061035156	231.77999877929688
2015.34408602	237.14999389648438	228.24000549316406
2015.34677419	240.25	228.3300018310547
2015.34946237	247.00999450683594	235.77000427246094
2015.35215054	247.8699951171875	238.52000427246094
2015.35483871	244.82000732421875	238.22999572753906
2015.35752688	243.9499969482422	238.86000061035156
2015.36021505	243.0	239.17999267578125
2015.36290323	243.91000366210938	234.07000732421875
2015.3655914	239.1699981689453	232.36000061035156
2015.36827957	238.8300018310547	235.52999877929688
2015.37096774	237.77999877929688	234.57000732421875
2015.37365591	237.77000427246094	235.35000610351562
2015.37634409	237.10000610351562	231.4600067138672
2015.37903226	234.5	231.27000427246094
2015.38172043	235.1699981689453	231.47000122070312
2015.3844086	236.64999389648438	233.61000061035156
2015.38709677	242.0	234.55999755859375
2015.38978495	241.72999572753906	238.0500030517578
2015.39247312	242.38999938964844	237.47999572753906
2015.39516129	241.7899932861328	235.80999755859375
2015.39784946	238.99000549316406	235.5800018310547
2015.40053763	238.9499969482422	235.88999938964844
2015.40322581	238.41000366210938	236.22999572753906
2015.40591398	237.88999938964844	235.1300048828125
2015.40860215	237.05999755859375	231.58999633789062
2015.41129032	233.99000549316406	229.1300048828125
2015.41397849	231.75999450683594	220.97000122070312
2015.41666667	227.44000244140625	222.25
2015.41935484	227.86000061035156	223.69000244140625
2015.42204301	226.7100067138672	223.49000549316406
2015.42473118	226.36000061035156	222.14999389648438
2015.42741935	225.75999450683594	223.52999877929688
2015.43010753	226.36000061035156	222.2100067138672
2015.4327957	229.91000366210938	222.99000549316406
2015.43548387	231.36000061035156	227.50999450683594
2015.43817204	230.44000244140625	227.83999633789062
2015.44086022	230.63999938964844	228.5399932861328
2015.44354839	231.5800018310547	229.2899932861328
2015.44623656	233.13999938964844	229.00999450683594
2015.44892473	235.50999450683594	232.08999633789062
2015.4516129	238.5500030517578	233.2899932861328
2015.45430108	254.14999389648438	235.6999969482422
2015.45698925	258.4800109863281	245.08999633789062
2015.45967742	251.9499969482422	242.4600067138672
2015.46236559	250.80999755859375	243.64999389648438
2015.46505376	246.6300048828125	238.6999969482422
2015.46774194	246.02999877929688	240.94000244140625
2015.47043011	248.60000610351562	243.16000366210938
2015.47311828	247.6699981689453	242.32000732421875
2015.47580645	244.50999450683594	239.0500030517578
2015.47849462	243.64999389648438	239.32000732421875
2015.4811828	243.49000549316406	240.13999938964844
2015.48387097	251.57000732421875	241.8300018310547
2015.48655914	251.58999633789062	246.6199951171875
2015.48924731	257.5400085449219	247.9600067138672
2015.49193548	268.7300109863281	255.3699951171875
2015.49462366	265.0	254.41000366210938
2015.5	261.2900085449219	253.08999633789062
2015.50268817	256.7099914550781	252.44000244140625
2015.50537634	261.0799865722656	253.3699951171875
2015.50806452	274.1400146484375	257.6099853515625
2015.51075269	277.4800109863281	266.4599914550781
2015.51344086	271.3399963378906	263.2099914550781
2015.51612903	273.57000732421875	263.17999267578125
2015.5188172	272.30999755859375	265.1300048828125
2015.52150538	297.8500061035156	266.9100036621094
2015.52419355	298.760009765625	282.2799987792969
2015.52688172	315.8800048828125	291.260009765625
2015.52956989	310.8800048828125	276.8500061035156
2015.53225806	296.9599914550781	285.1700134277344
2015.53494624	292.9200134277344	283.1700134277344
2015.53763441	290.8399963378906	273.2799987792969
2015.54032258	280.760009765625	271.1700134277344
2015.54301075	282.5299987792969	243.24000549316406
2015.54569892	277.07000732421875	271.8500061035156
2015.5483871	278.8500061035156	271.82000732421875
2015.55107527	281.04998779296875	274.19000244140625
2015.55376344	277.3900146484375	273.1199951171875
2015.55645161	277.8500061035156	274.4700012207031
2015.55913978	289.80999755859375	274.260009765625
2015.56182796	291.239990234375	284.6700134277344
2015.56451613	293.2799987792969	286.7699890136719
2015.5672043	295.7900085449219	285.3999938964844
2015.56989247	296.67999267578125	291.6700134277344
2015.57258065	294.7200012207031	286.8900146484375
2015.57526882	289.8900146484375	284.9100036621094
2015.57795699	288.69000244140625	280.7699890136719
2015.58064516	284.5299987792969	276.29998779296875
2015.58333333	282.5	275.92999267578125
2015.58602151	285.0	278.94000244140625
2015.58870968	285.6600036621094	279.5799865722656
2015.59139785	285.45001220703125	280.5299987792969
2015.59408602	281.9800109863281	276.4599914550781
2015.59677419	279.6000061035156	274.2799987792969
2015.59946237	278.9200134277344	257.4200134277344
2015.60215054	266.75	258.55999755859375
2015.60483871	266.6300048828125	260.5199890136719
2015.60752688	269.8999938964844	261.44000244140625
2015.61021505	271.5	263.6600036621094
2015.61290323	268.3900146484375	261.2799987792969
2015.6155914	267.2200012207031	260.2099914550781
2015.61827957	266.54998779296875	259.3800048828125
2015.62096774	261.9200134277344	254.57000732421875
2015.62365591	259.92999267578125	252.8699951171875
2015.62634409	257.5299987792969	245.74000549316406
2015.62903226	247.9499969482422	214.2899932861328
2015.63172043	238.02999877929688	225.5399932861328
2015.6344086	236.3000030517578	230.47999572753906
2015.63709677	235.07000732421875	221.0399932861328
2015.63978495	232.6999969482422	224.27000427246094
2015.64247312	228.42999267578125	207.82000732421875
2015.64516129	226.5500030517578	196.25999450683594
2015.64784946	230.69000244140625	218.7899932861328
2015.65053763	228.44000244140625	222.0
2015.65322581	234.80999755859375	219.60000610351562
2015.65591398	233.08999633789062	226.35000610351562
2015.65860215	232.32000732421875	225.44000244140625
2015.66129032	231.7899932861328	224.1999969482422
2015.66397849	231.4499969482422	225.75999450683594
2015.66666667	230.58999633789062	225.57000732421875
2015.66935484	229.6199951171875	225.36000061035156
2015.67204301	231.05999755859375	225.75
2015.67473118	235.61000061035156	228.2899932861328
2015.67741935	243.63999938964844	234.74000549316406
2015.68010753	242.66000366210938	237.49000549316406
2015.6827957	246.3800048828125	239.22999572753906
2015.68548387	244.33999633789062	236.49000549316406
2015.68817204	240.6300048828125	234.30999755859375
2015.69086022	241.02000427246094	237.3800048828125
2015.69354839	240.32000732421875	233.32000732421875
2015.69623656	236.16000366210938	228.27999877929688
2015.69892473	232.63999938964844	225.9600067138672
2015.7016129	242.8300018310547	228.02999877929688
2015.70430108	230.88999938964844	225.0500030517578
2015.70698925	235.1699981689453	227.9499969482422
2015.70967742	234.69000244140625	230.5800018310547
2015.71236559	233.35000610351562	230.2100067138672
2015.71505376	232.6699981689453	229.92999267578125
2015.71774194	231.6300048828125	225.0
2015.72043011	233.24000549316406	224.07000732421875
2015.72311828	232.1999969482422	228.5
2015.72580645	235.83999633789062	229.57000732421875
2015.72849462	237.5800018310547	232.6999969482422
2015.7311828	235.7100067138672	232.74000549316406
2015.73387097	234.75	231.83999633789062
2015.73655914	240.38999938964844	232.3699951171875
2015.73924731	240.38999938964844	234.8000030517578
2015.74193548	237.8300018310547	234.38999938964844
2015.74462366	238.66000366210938	234.6999969482422
2015.75	238.4499969482422	235.13999938964844
2015.75268817	239.52000427246094	236.07000732421875
2015.75537634	277.5799865722656	237.50999450683594
2015.75806452	240.52999877929688	236.41000366210938
2015.76075269	247.61000061035156	239.36000061035156
2015.76344086	247.27999877929688	241.64999389648438
2015.76612903	244.7899932861328	241.57000732421875
2015.7688172	244.55999755859375	241.33999633789062
2015.77150538	245.92999267578125	242.88999938964844
2015.77419355	248.25999450683594	244.47000122070312
2015.77688172	248.02000427246094	244.64999389648438
2015.77956989	251.19000244140625	243.11000061035156
2015.78225806	255.05999755859375	248.27999877929688
2015.78494624	256.760009765625	251.1699981689453
2015.78763441	267.2699890136719	253.92999267578125
2015.79032258	275.4100036621094	261.739990234375
2015.79301075	272.44000244140625	259.5299987792969
2015.79569892	265.95001220703125	259.8900146484375
2015.7983871	272.1199951171875	262.70001220703125
2015.80107527	272.1700134277344	263.5400085449219
2015.80376344	278.739990234375	266.79998779296875
2015.80645161	279.7699890136719	273.1700134277344
2015.80913978	283.04998779296875	277.010009765625
2015.81182796	295.55999755859375	281.75
2015.8172043	287.6199951171875	279.6199951171875
2015.81989247	298.42999267578125	285.0899963378906
2015.82258065	307.4599914550781	294.0199890136719
2015.82526882	318.4800109863281	300.1600036621094
2015.82795699	334.9200134277344	310.82000732421875
2015.83064516	333.25	304.6000061035156
2015.83333333	324.3399963378906	304.7200012207031
2015.83602151	365.75	319.75
2015.83870968	416.7799987792969	354.5799865722656
2015.84139785	492.79998779296875	368.6199951171875
2015.84408602	447.239990234375	366.0799865722656
2015.84677419	396.3500061035156	348.8399963378906
2015.84946237	391.75	368.9800109863281
2015.85215054	389.7799987792969	365.489990234375
2015.85483871	385.1099853515625	360.1700134277344
2015.85752688	381.3800048828125	323.2099914550781
2015.86021505	341.760009765625	292.3800048828125
2015.86290323	346.1300048828125	306.07000732421875
2015.8655914	341.7900085449219	323.9100036621094
2015.86827957	369.79998779296875	326.3500061035156
2015.87096774	334.7799987792969	314.1600036621094
2015.87365591	332.010009765625	314.05999755859375
2015.87634409	342.9100036621094	328.1499938964844
2015.87903226	337.3900146484375	329.4200134277344
2015.88172043	335.6400146484375	323.3599853515625
2015.8844086	327.05999755859375	309.4800109863281
2015.88709677	328.4200134277344	318.3699951171875
2015.88978495	326.94000244140625	319.3500061035156
2015.89247312	325.0	319.8900146484375
2015.89516129	323.260009765625	315.5400085449219
2015.89784946	330.0400085449219	315.69000244140625
2015.90053763	368.9200134277344	327.3999938964844
2015.90322581	363.8999938964844	345.1499938964844
2015.90591398	360.0799865722656	350.489990234375
2015.90860215	372.8399963378906	354.54998779296875
2015.91129032	382.55999755859375	367.8699951171875
2015.91666667	379.0199890136719	353.6600036621094
2015.91935484	363.42999267578125	347.1600036621094
2015.92204301	371.3699951171875	355.4700012207031
2015.92473118	363.95001220703125	354.30999755859375
2015.92741935	390.2799987792969	361.5
2015.93010753	402.19000244140625	382.6199951171875
2015.9327957	398.739990234375	381.69000244140625
2015.93548387	411.07000732421875	388.0299987792969
2015.93817204	424.5799865722656	403.260009765625
2015.94086022	420.3599853515625	409.5299987792969
2015.94354839	453.3699951171875	413.7200012207031
2015.94623656	467.7099914550781	403.69000244140625
2015.94892473	440.9700012207031	420.760009765625
2015.9516129	449.45001220703125	428.8399963378906
2015.95430108	464.2300109863281	440.7200012207031
2015.95698925	465.1600036621094	437.3699951171875
2015.95967742	458.44000244140625	447.2900085449219
2015.96236559	466.1199951171875	453.4599914550781
2015.96505376	465.989990234375	452.3299865722656
2015.96774194	462.760009765625	431.1000061035156
2015.97043011	445.5400085449219	423.989990234375
2015.97311828	443.2200012207031	433.25
2015.97580645	444.7799987792969	434.2799987792969
2015.97849462	460.6199951171875	441.760009765625
2015.9811828	457.44000244140625	449.5199890136719
2015.98387097	456.4800109863281	400.45001220703125
2015.98655914	425.510009765625	406.0899963378906
2015.98924731	429.8500061035156	417.1400146484375
2015.99193548	433.55999755859375	419.29998779296875
2015.99462366	435.0400085449219	420.7699890136719
2015.99731183	433.1199951171875	417.1400146484375
2016.0	437.95001220703125	425.8599853515625
2016.00268817	437.42999267578125	430.7300109863281
2016.00537634	434.1400146484375	423.0899963378906
2016.00806452	435.260009765625	428.6000061035156
2016.01075269	435.25	428.8699951171875
[truncated: 1,206 more rows]
