# Supplementary material for: Some comments on Bitcoin market (in)efficiency
Source: PLoS One. 2019 Jul 8;14(7):e0219243. doi: 10.1371/journal.pone.0219243 (PMC6613746; doi:10.1371/journal.pone.0219243)
Supplement: S2 File — (CSV) [file pone.0219243.s002.csv]

date	high	low
2010.54032258	1093.8499755859375	1063.3199462890625
2010.5483871	1074.699951171875	1061.1099853515625
2010.55107527	1083.93994140625	1056.8800048828125
2010.55376344	1088.9599609375	1065.25
2010.55645161	1097.5	1072.1400146484375
2010.55913978	1103.72998046875	1087.8800048828125
2010.5672043	1115.010009765625	1101.300048828125
2010.56989247	1120.949951171875	1109.780029296875
2010.57258065	1114.6600341796875	1103.1099853515625
2010.57526882	1115.9000244140625	1092.8199462890625
2010.57795699	1106.43994140625	1088.010009765625
2010.58602151	1127.300048828125	1107.530029296875
2010.58870968	1125.43994140625	1116.760009765625
2010.59139785	1128.75	1119.4599609375
2010.59408602	1126.56005859375	1118.81005859375
2010.59677419	1123.06005859375	1107.1700439453125
2010.60483871	1129.239990234375	1120.9100341796875
2010.60752688	1127.1600341796875	1111.5799560546875
2010.61021505	1116.8900146484375	1088.550048828125
2010.61290323	1086.719970703125	1076.68994140625
2010.6155914	1086.25	1079.0
2010.62365591	1082.6199951171875	1069.489990234375
2010.62634409	1100.1400146484375	1081.1600341796875
2010.62903226	1099.77001953125	1085.760009765625
2010.63172043	1092.43994140625	1070.6600341796875
2010.6344086	1075.6300048828125	1063.9100341796875
2010.64247312	1081.5799560546875	1067.0799560546875
2010.64516129	1063.199951171875	1046.6800537109375
2010.64784946	1059.3800048828125	1039.8299560546875
2010.65053763	1061.449951171875	1045.4000244140625
2010.65322581	1065.2099609375	1039.699951171875
2010.66129032	1064.4000244140625	1048.7900390625
2010.66397849	1055.1400146484375	1040.8800048828125
2010.66666667	1081.300048828125	1049.719970703125
2010.66935484	1090.0999755859375	1080.3900146484375
2010.67204301	1105.0999755859375	1093.6099853515625
2010.6827957	1102.5999755859375	1091.1500244140625
2010.68548387	1103.260009765625	1092.3599853515625
2010.68817204	1110.27001953125	1101.1500244140625
2010.69086022	1110.8800048828125	1103.9200439453125
2010.69892473	1123.8699951171875	1113.3800048828125
2010.7016129	1127.3599853515625	1115.5799560546875
2010.70430108	1126.4599609375	1114.6300048828125
2010.70698925	1125.43994140625	1118.8800048828125
2010.70967742	1131.469970703125	1122.4300537109375
2010.71774194	1144.8599853515625	1126.5699462890625
2010.72043011	1148.5899658203125	1136.219970703125
2010.72311828	1144.3800048828125	1131.5799560546875
2010.72580645	1136.77001953125	1122.7900390625
2010.72849462	1148.9000244140625	1131.68994140625
2010.73655914	1149.9200439453125	1142.0
2010.73924731	1150.0	1132.0899658203125
2010.74193548	1148.6300048828125	1140.260009765625
2010.74462366	1157.1600341796875	1136.0799560546875
2010.75	1150.300048828125	1139.4200439453125
2010.75806452	1148.1600341796875	1131.8699951171875
2010.76075269	1162.760009765625	1140.6800537109375
2010.76344086	1162.3299560546875	1154.8499755859375
2010.76612903	1163.8699951171875	1151.4100341796875
2010.7688172	1167.72998046875	1155.5799560546875
2010.77688172	1168.6800537109375	1162.02001953125
2010.77956989	1172.5799560546875	1155.7099609375
2010.78225806	1184.3800048828125	1171.3199462890625
2010.78494624	1178.8900146484375	1166.7099609375
2010.78763441	1181.199951171875	1167.1199951171875
2010.79569892	1185.530029296875	1174.550048828125
2010.7983871	1178.6400146484375	1159.7099609375
2010.80107527	1182.93994140625	1166.739990234375
2010.80376344	1189.4300537109375	1171.1700439453125
2010.80645161	1183.9300537109375	1178.989990234375
2010.81451613	1196.1400146484375	1184.739990234375
2010.8172043	1187.1099853515625	1177.719970703125
2010.81989247	1183.8399658203125	1171.699951171875
2010.82258065	1189.530029296875	1177.0999755859375
2010.82526882	1185.4599609375	1179.699951171875
2010.83333333	1195.81005859375	1177.6500244140625
2010.83602151	1195.8800048828125	1187.8599853515625
2010.83870968	1198.300048828125	1183.56005859375
2010.84139785	1221.25	1198.3399658203125
2010.84408602	1227.0799560546875	1220.2900390625
2010.85215054	1224.5699462890625	1217.550048828125
2010.85483871	1226.8399658203125	1208.93994140625
2010.85752688	1218.75	1204.3299560546875
2010.86021505	1215.449951171875	1204.489990234375
2010.86290323	1210.5	1194.0799560546875
2010.87096774	1207.4300537109375	1197.1500244140625
2010.87365591	1194.7900390625	1173.0
2010.87634409	1183.56005859375	1175.8199462890625
2010.87903226	1200.2900390625	1183.75
2010.88172043	1199.969970703125	1189.43994140625
2010.88978495	1198.93994140625	1184.5799560546875
2010.89247312	1192.510009765625	1176.9100341796875
2010.89516129	1198.6199951171875	1183.699951171875
2010.90053763	1194.1600341796875	1186.9300537109375
2010.90860215	1190.3399658203125	1173.6400146484375
2010.91129032	1187.4000244140625	1174.1400146484375
2010.91666667	1207.6099853515625	1186.5999755859375
2010.91935484	1221.8900146484375	1206.81005859375
2010.92204301	1225.5699462890625	1216.8199462890625
2010.93010753	1225.800048828125	1220.6700439453125
2010.9327957	1235.050048828125	1223.25
2010.93548387	1228.9300537109375	1219.5
2010.93817204	1234.7099609375	1226.8499755859375
2010.94086022	1240.4000244140625	1232.5799560546875
2010.94892473	1246.72998046875	1240.3399658203125
2010.9516129	1246.5899658203125	1238.1700439453125
2010.95430108	1244.25	1234.010009765625
2010.95698925	1243.75	1232.8499755859375
2010.95967742	1245.81005859375	1239.8699951171875
2010.96774194	1250.199951171875	1241.510009765625
2010.97043011	1255.8199462890625	1249.4300537109375
2010.97311828	1259.3900146484375	1254.93994140625
2010.97580645	1258.5899658203125	1254.050048828125
2010.98655914	1258.4300537109375	1251.47998046875
2010.98924731	1259.9000244140625	1256.219970703125
2010.99193548	1262.5999755859375	1258.780029296875
2010.99462366	1261.0899658203125	1256.3199462890625
2010.99731183	1259.3399658203125	1254.18994140625
2011.00537634	1276.1700439453125	1257.6199951171875
2011.00806452	1274.1199951171875	1262.6600341796875
2011.01075269	1277.6300048828125	1265.3599853515625
2011.01344086	1278.1700439453125	1270.4300537109375
2011.01612903	1276.8299560546875	1261.699951171875
2011.02419355	1271.52001953125	1262.1800537109375
2011.02688172	1277.25	1269.6199951171875
2011.02956989	1286.8699951171875	1275.6500244140625
2011.03225806	1286.699951171875	1280.469970703125
2011.03494624	1293.239990234375	1281.239990234375
2011.04569892	1296.06005859375	1290.1600341796875
2011.0483871	1294.5999755859375	1278.9200439453125
2011.05107527	1283.3499755859375	1271.260009765625
2011.05376344	1291.2099609375	1282.0699462890625
2011.06182796	1291.9300537109375	1282.469970703125
2011.06451613	1291.260009765625	1281.0699462890625
2011.0672043	1299.739990234375	1291.969970703125
2011.06989247	1301.2900390625	1294.4100341796875
2011.07258065	1302.6700439453125	1275.0999755859375
2011.08064516	1287.1700439453125	1276.5
2011.08333333	1308.8599853515625	1289.1400146484375
2011.08602151	1307.6099853515625	1302.6199951171875
2011.08870968	1308.5999755859375	1294.8299560546875
2011.09139785	1311.0	1301.6700439453125
2011.09946237	1322.8499755859375	1311.8499755859375
2011.10215054	1324.8699951171875	1316.030029296875
2011.10483871	1324.5400390625	1314.8900146484375
2011.10752688	1322.780029296875	1311.739990234375
2011.11021505	1330.7900390625	1316.0799560546875
2011.11827957	1332.9599609375	1326.9000244140625
2011.12096774	1330.4300537109375	1324.6099853515625
2011.12365591	1337.6099853515625	1329.510009765625
2011.12634409	1341.5	1331.0
2011.12903226	1344.0699462890625	1338.1199951171875
2011.13978495	1338.9100341796875	1312.3299560546875
2011.14247312	1317.9100341796875	1299.550048828125
2011.14516129	1310.9100341796875	1294.260009765625
2011.14784946	1320.6099853515625	1307.3399658203125
2011.15591398	1329.3800048828125	1320.550048828125
2011.16666667	1332.0899658203125	1306.1400146484375
2011.16935484	1314.18994140625	1302.5799560546875
2011.17204301	1332.280029296875	1312.3699951171875
2011.17473118	1331.0799560546875	1312.5899658203125
2011.1827957	1327.6800537109375	1303.989990234375
2011.18548387	1325.739990234375	1306.8599853515625
2011.18817204	1323.2099609375	1312.27001953125
2011.19086022	1315.719970703125	1294.2099609375
2011.19354839	1308.3499755859375	1291.989990234375
2011.2016129	1301.18994140625	1286.3699951171875
2011.20430108	1288.4599609375	1261.1199951171875
2011.20698925	1280.9100341796875	1249.050048828125
2011.20967742	1278.8800048828125	1261.6099853515625
2011.21236559	1288.8800048828125	1276.1800537109375
2011.22043011	1300.5799560546875	1281.6500244140625
2011.22311828	1299.3499755859375	1292.699951171875
2011.22580645	1300.510009765625	1284.050048828125
2011.22849462	1311.3399658203125	1297.739990234375
2011.2311828	1319.1800537109375	1310.1500244140625
2011.23924731	1319.739990234375	1310.18994140625
2011.24193548	1319.449951171875	1305.260009765625
2011.24462366	1331.739990234375	1321.8900146484375
2011.24731183	1329.77001953125	1325.030029296875
2011.25	1337.8499755859375	1328.8900146484375
2011.25806452	1336.739990234375	1329.0999755859375
2011.26075269	1338.2099609375	1330.030029296875
2011.26344086	1339.3800048828125	1331.0899658203125
2011.26612903	1338.800048828125	1326.56005859375
2011.2688172	1339.4599609375	1322.93994140625
2011.27688172	1333.77001953125	1321.06005859375
2011.27956989	1321.9599609375	1309.510009765625
2011.28225806	1321.3499755859375	1309.18994140625
2011.28494624	1316.7900390625	1302.4200439453125
2011.28763441	1322.8800048828125	1313.6800537109375
2011.29569892	1313.3499755859375	1294.699951171875
2011.2983871	1312.699951171875	1303.969970703125
2011.30107527	1332.6600341796875	1319.1199951171875
2011.30376344	1337.489990234375	1332.8299560546875
2011.31451613	1337.550048828125	1331.469970703125
2011.3172043	1349.550048828125	1336.75
2011.31989247	1357.489990234375	1344.25
2011.32258065	1361.7099609375	1353.5999755859375
2011.32526882	1364.56005859375	1358.68994140625
2011.33602151	1370.5799560546875	1358.5899658203125
2011.33870968	1360.8399658203125	1349.52001953125
2011.34139785	1355.9000244140625	1341.5
2011.34408602	1348.0	1329.1700439453125
2011.34677419	1354.3599853515625	1335.5799560546875
2011.35483871	1349.43994140625	1338.6400146484375
2011.35752688	1359.43994140625	1348.3399658203125
2011.36021505	1354.510009765625	1336.3599853515625
2011.36290323	1351.050048828125	1332.030029296875
2011.3655914	1350.469970703125	1333.3599853515625
2011.37365591	1343.3299560546875	1327.3199462890625
2011.37634409	1330.4200439453125	1318.510009765625
2011.37903226	1341.8199462890625	1326.5899658203125
2011.38172043	1346.8199462890625	1336.3599853515625
2011.3844086	1342.0	1330.6700439453125
2011.39247312	1333.0699462890625	1312.8800048828125
2011.39516129	1323.719970703125	1313.8699951171875
2011.39784946	1325.8599853515625	1311.800048828125
2011.40053763	1328.510009765625	1314.4100341796875
2011.40322581	1334.6199951171875	1325.68994140625
2011.41397849	1345.199951171875	1331.0999755859375
2011.41666667	1345.199951171875	1313.7099609375
2011.41935484	1318.030029296875	1305.6099853515625
2011.42204301	1312.93994140625	1297.9000244140625
2011.43010753	1300.260009765625	1284.719970703125
2011.4327957	1296.219970703125	1284.739990234375
2011.43548387	1287.0400390625	1277.4200439453125
2011.43817204	1294.5400390625	1279.6300048828125
2011.44086022	1288.5999755859375	1268.280029296875
2011.44892473	1277.0400390625	1265.6400146484375
2011.4516129	1292.5	1272.219970703125
2011.45430108	1287.8699951171875	1261.9000244140625
2011.45698925	1274.1099853515625	1258.0699462890625
2011.45967742	1279.8199462890625	1267.4000244140625
2011.46774194	1280.4200439453125	1267.56005859375
2011.47043011	1297.6199951171875	1278.4000244140625
2011.47311828	1298.6099853515625	1286.7900390625
2011.47580645	1286.5999755859375	1262.8699951171875
2011.47849462	1283.9300537109375	1267.239990234375
2011.48655914	1284.9100341796875	1267.530029296875
2011.48924731	1296.800048828125	1280.2099609375
2011.49193548	1309.2099609375	1296.8499755859375
2011.49462366	1321.969970703125	1307.6400146484375
2011.5	1341.010009765625	1318.1800537109375
2011.51075269	1340.8900146484375	1334.300048828125
2011.51344086	1340.93994140625	1330.9200439453125
2011.51612903	1356.47998046875	1339.6199951171875
2011.5188172	1352.3900146484375	1333.7099609375
2011.52688172	1343.31005859375	1316.4200439453125
2011.52956989	1327.1700439453125	1313.3299560546875
2011.53225806	1331.47998046875	1314.449951171875
2011.53494624	1326.8800048828125	1306.510009765625
2011.53763441	1317.699951171875	1307.52001953125
2011.54569892	1315.93994140625	1295.9200439453125
2011.5483871	1328.1400146484375	1307.0699462890625
2011.55107527	1330.4300537109375	1323.6500244140625
2011.55376344	1347.0	1325.6500244140625
2011.55645161	1346.0999755859375	1336.949951171875
2011.56451613	1344.3199462890625	1331.0899658203125
2011.5672043	1338.510009765625	1329.5899658203125
2011.56989247	1331.9100341796875	1303.489990234375
2011.57258065	1316.3199462890625	1299.1600341796875
2011.57526882	1304.1600341796875	1282.8599853515625
2011.58333333	1307.3800048828125	1274.72998046875
2011.58602151	1286.56005859375	1254.030029296875
2011.58870968	1261.199951171875	1234.56005859375
2011.59139785	1260.22998046875	1199.5400390625
2011.59408602	1218.1099853515625	1168.0899658203125
2011.60215054	1198.47998046875	1119.280029296875
2011.60483871	1172.8800048828125	1101.5400390625
2011.60752688	1171.77001953125	1118.010009765625
2011.61021505	1186.2900390625	1121.300048828125
2011.61290323	1189.0400390625	1170.739990234375
2011.62096774	1204.489990234375	1178.8599853515625
2011.62365591	1204.219970703125	1180.530029296875
2011.62634409	1208.469970703125	1184.3599853515625
2011.62903226	1189.6199951171875	1131.030029296875
2011.63172043	1154.5400390625	1122.050048828125
2011.63978495	1145.489990234375	1121.0899658203125
2011.64247312	1162.3499755859375	1124.3599853515625
2011.64516129	1178.56005859375	1156.300048828125
2011.64784946	1190.6800537109375	1155.469970703125
2011.65053763	1181.22998046875	1135.9100341796875
2011.65860215	1210.280029296875	1177.9100341796875
2011.66129032	1220.0999755859375	1195.77001953125
2011.66397849	1230.7099609375	1209.3499755859375
2011.66666667	1229.2900390625	1203.8499755859375
2011.66935484	1203.9000244140625	1170.56005859375
2011.68010753	1173.969970703125	1140.1300048828125
2011.6827957	1198.6199951171875	1165.8499755859375
2011.68548387	1204.4000244140625	1183.3399658203125
2011.68817204	1185.3699951171875	1148.3699951171875
2011.69623656	1162.52001953125	1136.0699462890625
2011.69892473	1176.4100341796875	1157.43994140625
2011.7016129	1202.3800048828125	1162.72998046875
2011.70430108	1209.1099853515625	1189.43994140625
2011.70698925	1220.06005859375	1204.4599609375
2011.71505376	1214.989990234375	1188.3599853515625
2011.71774194	1220.3900146484375	1201.2900390625
2011.72043011	1206.300048828125	1166.2099609375
2011.72311828	1164.550048828125	1114.219970703125
2011.72580645	1141.719970703125	1121.3599853515625
2011.73387097	1164.18994140625	1131.0699462890625
2011.73655914	1195.8599853515625	1163.3199462890625
2011.73924731	1184.7099609375	1150.4000244140625
2011.74193548	1175.8699951171875	1139.9300537109375
2011.74462366	1159.9300537109375	1131.3399658203125
2011.75537634	1138.989990234375	1098.9200439453125
2011.75806452	1125.1199951171875	1074.77001953125
2011.76075269	1146.0699462890625	1115.6800537109375
2011.76344086	1165.550048828125	1134.949951171875
2011.76612903	1171.4000244140625	1150.260009765625
2011.77419355	1194.9100341796875	1158.1500244140625
2011.77688172	1199.239990234375	1187.300048828125
2011.77956989	1220.25	1196.18994140625
2011.78225806	1207.4599609375	1190.5799560546875
2011.78494624	1224.6099853515625	1205.6500244140625
2011.79301075	1224.469970703125	1198.550048828125
2011.79569892	1233.0999755859375	1191.47998046875
2011.7983871	1229.6400146484375	1206.31005859375
2011.80107527	1219.530029296875	1197.3399658203125
2011.80376344	1239.030029296875	1215.3900146484375
2011.81182796	1256.550048828125	1238.719970703125
2011.81451613	1254.18994140625	1226.7900390625
2011.8172043	1246.280029296875	1221.06005859375
2011.81989247	1292.6600341796875	1243.969970703125
2011.82258065	1287.0799560546875	1277.010009765625
2011.83064516	1284.9599609375	1253.1600341796875
2011.83333333	1251.0	1215.4200439453125
2011.83602151	1242.47998046875	1219.6199951171875
2011.83870968	1263.2099609375	1234.81005859375
2011.84139785	1260.8199462890625	1238.9200439453125
2011.84946237	1261.699951171875	1240.75
2011.85215054	1277.550048828125	1254.989990234375
2011.85483871	1275.1800537109375	1226.6400146484375
2011.85752688	1246.219970703125	1227.699951171875
2011.86021505	1266.97998046875	1240.1199951171875
2011.86827957	1263.8499755859375	1246.6800537109375
2011.87096774	1264.25	1244.3399658203125
2011.87365591	1259.6099853515625	1235.6700439453125
2011.87634409	1237.72998046875	1209.4300537109375
2011.87903226	1223.510009765625	1211.3599853515625
2011.88709677	1215.6199951171875	1183.1600341796875
2011.88978495	1196.81005859375	1181.6500244140625
2011.89247312	1187.47998046875	1161.7900390625
2011.89784946	1172.6600341796875	1158.6600341796875
2011.90591398	1197.3499755859375	1158.6700439453125
2011.90860215	1203.6700439453125	1191.800048828125
2011.91129032	1247.1099853515625	1196.719970703125
2011.91666667	1251.0899658203125	1239.72998046875
2011.91935484	1260.0799560546875	1243.3499755859375
2011.92741935	1266.72998046875	1244.3299560546875
2011.93010753	1266.030029296875	1253.030029296875
2011.9327957	1267.06005859375	1244.800048828125
2011.93548387	1260.8699951171875	1231.469970703125
2011.93817204	1258.25	1234.47998046875
2011.94623656	1255.050048828125	1227.25
2011.94892473	1249.8599853515625	1219.4300537109375
2011.9516129	1225.72998046875	1209.469970703125
2011.95430108	1225.5999755859375	1212.1199951171875
2011.95698925	1231.0400390625	1215.199951171875
2011.96505376	1224.5699462890625	1202.3699951171875
2011.96774194	1242.8199462890625	1205.719970703125
2011.97043011	1245.0899658203125	1229.510009765625
2011.97311828	1255.219970703125	1243.719970703125
2011.97580645	1265.4200439453125	1254.0
2011.98655914	1269.3699951171875	1262.300048828125
2011.98924731	1265.8499755859375	1248.6400146484375
2011.99193548	1263.5400390625	1249.75
2011.99462366	1264.1199951171875	1257.4599609375
2012.00537634	1284.6199951171875	1258.8599853515625
2012.00806452	1278.72998046875	1268.0999755859375
2012.01075269	1283.050048828125	1265.260009765625
2012.01344086	1281.8399658203125	1273.3399658203125
2012.02150538	1281.989990234375	1274.550048828125
2012.02419355	1296.4599609375	1280.77001953125
2012.02688172	1293.800048828125	1285.4100341796875
2012.02956989	1296.8199462890625	1285.77001953125
2012.03225806	1294.8199462890625	1277.5799560546875
2012.04301075	1303.0	1290.219970703125
2012.04569892	1308.1099853515625	1290.989990234375
2012.0483871	1315.489990234375	1308.0699462890625
2012.05107527	1315.3800048828125	1309.1700439453125
2012.05913978	1322.280029296875	1309.8900146484375
2012.06182796	1315.9599609375	1306.06005859375
2012.06451613	1328.300048828125	1307.6500244140625
2012.0672043	1333.469970703125	1313.5999755859375
2012.06989247	1320.06005859375	1311.719970703125
2012.07795699	1316.1600341796875	1300.489990234375
2012.08064516	1321.4100341796875	1306.68994140625
2012.08333333	1330.52001953125	1312.449951171875
2012.08602151	1329.18994140625	1321.5699462890625
2012.08870968	1345.3399658203125	1326.2099609375
2012.09677419	1344.3599853515625	1337.52001953125
2012.09946237	1349.239990234375	1335.9200439453125
2012.10215054	1351.0	1341.949951171875
2012.10483871	1354.3199462890625	1344.6300048828125
2012.10752688	1351.2099609375	1337.3499755859375
2012.1155914	1353.3499755859375	1343.06005859375
2012.11827957	1351.300048828125	1340.8299560546875
2012.12096774	1355.8699951171875	1340.800048828125
2012.12365591	1359.02001953125	1341.219970703125
2012.12634409	1363.4000244140625	1357.239990234375
2012.13709677	1367.760009765625	1358.1099853515625
2012.13978495	1362.699951171875	1355.530029296875
2012.14247312	1364.239990234375	1352.280029296875
2012.14516129	1368.9200439453125	1363.4599609375
2012.15322581	1371.93994140625	1354.9200439453125
2012.15591398	1373.0899658203125	1365.969970703125
2012.15860215	1378.0400390625	1363.81005859375
2012.16666667	1376.1700439453125	1365.9000244140625
2012.16935484	1374.530029296875	1366.4200439453125
2012.17741935	1369.5899658203125	1359.1300048828125
2012.18010753	1363.6300048828125	1340.030029296875
2012.1827957	1354.8499755859375	1343.3900146484375
2012.18548387	1368.719970703125	1352.6500244140625
2012.18817204	1374.760009765625	1365.969970703125
2012.19623656	1373.0400390625	1366.68994140625
2012.19892473	1396.1300048828125	1371.9200439453125
2012.2016129	1399.4200439453125	1389.969970703125
2012.20430108	1402.6300048828125	1392.780029296875
2012.20698925	1405.8800048828125	1401.469970703125
2012.21505376	1414.0	1402.4300537109375
2012.21774194	1409.5899658203125	1397.6800537109375
2012.22043011	1407.75	1400.6400146484375
2012.22311828	1402.8900146484375	1388.72998046875
2012.22580645	1399.1800537109375	1386.8699951171875
2012.23387097	1416.5799560546875	1397.1099853515625
2012.23655914	1419.1500244140625	1411.949951171875
2012.23924731	1413.6500244140625	1397.199951171875
2012.24193548	1405.3900146484375	1391.56005859375
2012.24462366	1410.8900146484375	1401.4200439453125
2012.25268817	1422.3800048828125	1404.4599609375
2012.25537634	1419.0	1404.6199951171875
2012.25806452	1413.0899658203125	1394.0899658203125
2012.26075269	1401.5999755859375	1392.9200439453125
2012.27150538	1397.449951171875	1378.239990234375
2012.27419355	1383.010009765625	1357.3800048828125
2012.27688172	1374.7099609375	1358.97998046875
2012.27956989	1388.1300048828125	1368.77001953125
2012.28225806	1387.6099853515625	1369.8499755859375
2012.29032258	1379.6600341796875	1365.3800048828125
2012.29301075	1392.760009765625	1369.5699462890625
2012.29569892	1390.780029296875	1383.2900390625
2012.2983871	1390.4599609375	1370.300048828125
2012.30107527	1387.4000244140625	1376.9599609375
2012.30913978	1378.530029296875	1358.7900390625
2012.31182796	1375.5699462890625	1366.8199462890625
2012.31451613	1391.3699951171875	1372.1099853515625
2012.3172043	1402.0899658203125	1387.280029296875
2012.31989247	1406.6400146484375	1397.31005859375
2012.32795699	1403.260009765625	1394.0
2012.33333333	1415.3199462890625	1395.72998046875
2012.33602151	1405.5	1393.9200439453125
2012.33870968	1403.0699462890625	1388.7099609375
2012.34139785	1391.510009765625	1367.9599609375
2012.34946237	1373.9100341796875	1363.93994140625
2012.35215054	1369.1600341796875	1347.75
2012.35483871	1363.72998046875	1343.1300048828125
2012.35752688	1365.8800048828125	1354.5799560546875
2012.36021505	1365.6600341796875	1348.8900146484375
2012.36827957	1351.9300537109375	1336.6099853515625
2012.37096774	1344.93994140625	1328.4100341796875
2012.37365591	1341.780029296875	1324.7900390625
2012.37634409	1326.3599853515625	1304.8599853515625
2012.37903226	1312.239990234375	1291.97998046875
2012.38709677	1316.3900146484375	1295.72998046875
2012.38978495	1328.489990234375	1310.0400390625
2012.39247312	1320.7099609375	1296.530029296875
2012.39516129	1324.1400146484375	1310.5
2012.39784946	1324.199951171875	1314.22998046875
2012.40860215	1334.9300537109375	1318.9000244140625
2012.41129032	1331.25	1310.760009765625
2012.41397849	1319.739990234375	1298.9000244140625
2012.41666667	1309.8699951171875	1277.25
2012.42473118	1282.550048828125	1266.739990234375
2012.42741935	1287.6199951171875	1274.1600341796875
2012.43010753	1315.1300048828125	1285.6099853515625
2012.4327957	1329.050048828125	1312.6800537109375
2012.43548387	1325.81005859375	1307.77001953125
2012.44354839	1335.52001953125	1307.72998046875
2012.44623656	1324.31005859375	1306.6199951171875
2012.44892473	1327.280029296875	1310.510009765625
2012.4516129	1333.6800537109375	1314.1400146484375
2012.45430108	1343.3199462890625	1329.18994140625
2012.46236559	1348.219970703125	1334.4599609375
2012.46505376	1363.4599609375	1344.8299560546875
2012.46774194	1361.5699462890625	1346.449951171875
2012.47043011	1358.27001953125	1324.4100341796875
2012.47311828	1337.8199462890625	1325.9200439453125
2012.4811828	1334.9000244140625	1309.27001953125
2012.48387097	1324.239990234375	1310.300048828125
2012.48655914	1334.4000244140625	1320.7099609375
2012.48924731	1331.52001953125	1313.2900390625
2012.49193548	1362.1700439453125	1330.1199951171875
2012.50268817	1366.3499755859375	1355.699951171875
2012.50537634	1374.81005859375	1363.530029296875
2012.51075269	1373.8499755859375	1363.02001953125
2012.51344086	1367.0899658203125	1348.030029296875
2012.52150538	1354.8699951171875	1346.6500244140625
2012.52419355	1361.5400390625	1336.27001953125
2012.52688172	1345.0	1333.25
2012.52956989	1341.2900390625	1325.4100341796875
2012.53225806	1357.699951171875	1334.81005859375
2012.54032258	1357.260009765625	1348.510009765625
2012.54301075	1365.3599853515625	1345.0699462890625
2012.54569892	1375.260009765625	1358.9599609375
2012.5483871	1380.3900146484375	1371.2099609375
2012.55107527	1376.510009765625	1362.18994140625
2012.55913978	1362.3399658203125	1337.56005859375
2012.56182796	1351.530029296875	1329.239990234375
2012.56451613	1343.97998046875	1331.5
2012.5672043	1363.1300048828125	1338.1700439453125
2012.56989247	1389.18994140625	1360.050048828125
2012.57795699	1391.739990234375	1381.3699951171875
2012.58064516	1387.1600341796875	1379.1700439453125
2012.58333333	1385.030029296875	1373.3499755859375
2012.58602151	1375.1300048828125	1354.6500244140625
2012.58870968	1394.1600341796875	1365.449951171875
2012.59677419	1399.6300048828125	1391.0400390625
2012.59946237	1407.1400146484375	1394.4599609375
2012.60215054	1404.1400146484375	1396.1300048828125
2012.60483871	1405.949951171875	1398.800048828125
2012.60752688	1405.97998046875	1395.6199951171875
2012.6155914	1405.8699951171875	1397.3199462890625
2012.61827957	1410.030029296875	1400.5999755859375
2012.62096774	1407.72998046875	1401.8299560546875
2012.62365591	1417.43994140625	1404.1500244140625
2012.62634409	1418.7099609375	1414.6700439453125
2012.6344086	1418.1300048828125	1412.1199951171875
2012.63709677	1426.6800537109375	1410.8599853515625
2012.63978495	1416.1199951171875	1406.780029296875
2012.64247312	1413.489990234375	1400.5
2012.64516129	1413.4599609375	1398.0400390625
2012.65322581	1416.1700439453125	1409.1099853515625
2012.65591398	1413.6300048828125	1405.5899658203125
2012.65860215	1413.949951171875	1406.5699462890625
2012.66129032	1410.0799560546875	1397.010009765625
2012.66397849	1413.0899658203125	1398.9599609375
2012.67473118	1409.31005859375	1396.56005859375
2012.67741935	1408.81005859375	1401.25
2012.68010753	1432.1199951171875	1403.739990234375
2012.6827957	1437.9200439453125	1431.449951171875
2012.69086022	1438.739990234375	1428.97998046875
2012.69354839	1437.760009765625	1429.1300048828125
2012.69623656	1439.1500244140625	1432.989990234375
2012.69892473	1463.760009765625	1435.3399658203125
2012.7016129	1474.510009765625	1460.0699462890625
2012.70967742	1465.6300048828125	1457.550048828125
2012.71236559	1461.469970703125	1456.1300048828125
2012.71505376	1465.1500244140625	1457.8800048828125
2012.71774194	1461.22998046875	1449.97998046875
2012.72043011	1467.0699462890625	1459.510009765625
2012.72849462	1460.719970703125	1452.06005859375
2012.7311828	1463.239990234375	1441.5899658203125
2012.73387097	1441.5999755859375	1430.530029296875
2012.73655914	1450.199951171875	1433.3599853515625
2012.73924731	1447.1300048828125	1435.5999755859375
2012.75	1457.1400146484375	1440.9000244140625
2012.75268817	1451.52001953125	1439.010009765625
2012.75537634	1454.300048828125	1441.989990234375
2012.75806452	1463.1400146484375	1451.0799560546875
2012.76075269	1470.9599609375	1456.8900146484375
2012.7688172	1460.9300537109375	1453.0999755859375
2012.77150538	1455.9000244140625	1441.1800537109375
2012.77419355	1442.52001953125	1430.6400146484375
2012.77688172	1443.9000244140625	1432.8199462890625
2012.77956989	1438.4300537109375	1425.530029296875
2012.78763441	1441.31005859375	1427.239990234375
2012.79032258	1455.510009765625	1440.31005859375
2012.79301075	1462.199951171875	1453.3499755859375
2012.79569892	1464.02001953125	1452.6300048828125
2012.7983871	1457.3399658203125	1429.8499755859375
2012.80645161	1435.4599609375	1422.06005859375
2012.80913978	1433.739990234375	1407.56005859375
2012.81182796	1420.0400390625	1407.0999755859375
2012.81451613	1421.1199951171875	1405.1400146484375
2012.8172043	1417.0899658203125	1403.280029296875
2012.83064516	1418.760009765625	1405.949951171875
2012.83333333	1428.3499755859375	1412.199951171875
2012.83602151	1434.27001953125	1412.9100341796875
2012.84408602	1419.9000244140625	1408.1300048828125
2012.84677419	1433.3800048828125	1417.260009765625
2012.84946237	1428.27001953125	1388.1400146484375
2012.85215054	1401.22998046875	1377.510009765625
2012.85483871	1391.3900146484375	1373.030029296875
2012.86290323	1384.8699951171875	1377.18994140625
2012.8655914	1388.81005859375	1371.3900146484375
2012.86827957	1380.1300048828125	1352.5
2012.87096774	1360.6199951171875	1348.050048828125
2012.87365591	1362.030029296875	1343.3499755859375
2012.88172043	1386.8900146484375	1359.8800048828125
2012.8844086	1389.77001953125	1377.0400390625
2012.88709677	1391.25	1386.3900146484375
2012.89247312	1409.1600341796875	1391.030029296875
2012.90053763	1409.1500244140625	1397.6800537109375
2012.90322581	1409.010009765625	1398.030029296875
2012.90591398	1410.31005859375	1385.4300537109375
2012.90860215	1419.699951171875	1409.0400390625
2012.91129032	1418.8599853515625	1411.6300048828125
2012.92204301	1423.72998046875	1408.4599609375
2012.92473118	1413.1400146484375	1403.6500244140625
2012.92741935	1415.56005859375	1398.22998046875
2012.93010753	1413.949951171875	1405.9300537109375
2012.9327957	1420.3399658203125	1410.9000244140625
2012.94086022	1421.6400146484375	1415.6400146484375
2012.94354839	1434.27001953125	1418.550048828125
2012.94623656	1438.5899658203125	1426.760009765625
2012.94892473	1431.3599853515625	1416.0
2012.9516129	1419.449951171875	1411.8800048828125
2012.95967742	1430.6700439453125	1413.5400390625
2012.96236559	1448.0	1430.469970703125
2012.96505376	1447.75	1435.800048828125
2012.96774194	1443.699951171875	1432.8199462890625
2012.97043011	1443.6700439453125	1422.5799560546875
2012.97849462	1430.1500244140625	1424.6600341796875
2012.98387097	1429.4200439453125	1416.4300537109375
2012.98655914	1422.800048828125	1401.800048828125
2012.98924731	1418.0999755859375	1401.5799560546875
2012.99731183	1426.739990234375	1398.1099853515625
2013.00268817	1462.4300537109375	1426.18994140625
2013.00537634	1465.469970703125	1455.530029296875
2013.00806452	1467.93994140625	1458.989990234375
2013.01612903	1466.469970703125	1456.6199951171875
2013.0188172	1461.8900146484375	1451.6400146484375
2013.02150538	1464.72998046875	1457.1500244140625
2013.02419355	1472.300048828125	1461.02001953125
2013.02688172	1472.75	1467.5799560546875
2013.03494624	1472.050048828125	1465.68994140625
2013.03763441	1473.31005859375	1463.760009765625
2013.04032258	1473.9599609375	1467.5999755859375
2013.04301075	1485.1600341796875	1472.6300048828125
2013.04569892	1485.97998046875	1475.81005859375
2013.05645161	1492.56005859375	1481.1600341796875
2013.05913978	1496.1300048828125	1489.9000244140625
2013.06182796	1502.27001953125	1489.4599609375
2013.06451613	1503.260009765625	1494.8199462890625
2013.07258065	1503.22998046875	1496.3299560546875
2013.07526882	1509.3499755859375	1498.0899658203125
2013.07795699	1509.93994140625	1500.1099853515625
2013.08064516	1504.18994140625	1496.760009765625
2013.08333333	1514.4100341796875	1498.1099853515625
2013.09139785	1513.1700439453125	1495.02001953125
2013.09408602	1514.9599609375	1495.7099609375
2013.09677419	1512.530029296875	1504.7099609375
2013.09946237	1512.9000244140625	1498.489990234375
2013.10215054	1518.31005859375	1509.3900146484375
2013.11021505	1518.31005859375	1513.6099853515625
2013.11290323	1522.2900390625	1515.6099853515625
2013.1155914	1524.68994140625	1515.9300537109375
2013.11827957	1523.1400146484375	1514.02001953125
2013.12096774	1524.239990234375	1514.1400146484375
2013.13172043	1530.93994140625	1519.7900390625
2013.1344086	1530.93994140625	1511.4100341796875
2013.13709677	1511.949951171875	1497.2900390625
2013.13978495	1515.6400146484375	1502.4200439453125
2013.14784946	1525.8399658203125	1487.8499755859375
2013.15053763	1498.989990234375	1485.010009765625
2013.15322581	1520.0799560546875	1494.8800048828125
2013.15591398	1525.3399658203125	1514.4599609375
2013.16666667	1519.989990234375	1501.47998046875
2013.17473118	1525.27001953125	1512.2900390625
2013.17741935	1543.469970703125	1525.199951171875
2013.18010753	1545.25	1538.1099853515625
2013.1827957	1545.780029296875	1541.4599609375
2013.18548387	1552.47998046875	1542.93994140625
2013.19354839	1556.27001953125	1547.3599853515625
2013.19623656	1556.77001953125	1548.239990234375
2013.19892473	1556.3900146484375	1548.25
2013.2016129	1563.3199462890625	1554.52001953125
2013.20430108	1563.6199951171875	1555.739990234375
2013.21236559	1560.699951171875	1545.1300048828125
2013.21505376	1557.25	1538.5699462890625
2013.21774194	1561.56005859375	1548.3399658203125
2013.22043011	1558.7099609375	1543.550048828125
2013.22311828	1557.739990234375	1545.9000244140625
2013.2311828	1564.9100341796875	1546.219970703125
2013.23387097	1563.949951171875	1551.68994140625
2013.23655914	1564.0699462890625	1551.9000244140625
2013.23924731	1570.280029296875	1561.0799560546875
2013.25	1570.5699462890625	1558.469970703125
2013.25268817	1573.6600341796875	1562.1700439453125
2013.25537634	1571.469970703125	1549.800048828125
2013.25806452	1562.5999755859375	1552.52001953125
2013.26075269	1559.97998046875	1539.5
2013.2688172	1563.0699462890625	1548.6300048828125
2013.27150538	1573.8900146484375	1560.9200439453125
2013.27419355	1589.0699462890625	1568.6099853515625
2013.27688172	1597.3499755859375	1586.1700439453125
2013.27956989	1593.300048828125	1579.969970703125
2013.28763441	1588.8399658203125	1552.280029296875
2013.29032258	1575.3499755859375	1552.3599853515625
2013.29301075	1574.5699462890625	1543.68994140625
2013.29569892	1554.3800048828125	1536.030029296875
2013.2983871	1555.8900146484375	1539.4000244140625
2013.30645161	1565.550048828125	1548.18994140625
2013.30913978	1579.5799560546875	1562.5
2013.31182796	1583.0	1575.800048828125
2013.31451613	1592.6400146484375	1578.9300537109375
2013.3172043	1585.780029296875	1577.56005859375
2013.32526882	1596.6500244140625	1582.3399658203125
2013.32795699	1597.5699462890625	1586.5
2013.33333333	1597.550048828125	1581.280029296875
2013.33602151	1598.5999755859375	1582.77001953125
2013.33870968	1618.4599609375	1597.5999755859375
2013.34677419	1619.77001953125	1614.2099609375
2013.34946237	1626.030029296875	1616.6400146484375
2013.35215054	1632.780029296875	1622.699951171875
2013.35483871	1635.010009765625	1623.0899658203125
2013.35752688	1633.699951171875	1623.7099609375
2013.3655914	1636.0	1626.739990234375
2013.36827957	1651.0999755859375	1633.75
2013.37096774	1661.489990234375	1646.6800537109375
2013.37365591	1660.510009765625	1648.5999755859375
2013.37634409	1667.469970703125	1652.449951171875
2013.3844086	1672.8399658203125	1663.52001953125
2013.38709677	1674.9300537109375	1662.6700439453125
2013.38978495	1687.1800537109375	1648.8599853515625
2013.39247312	1655.5	1635.530029296875
2013.39516129	1649.780029296875	1636.8800048828125
2013.40591398	1674.2099609375	1652.6300048828125
2013.40860215	1656.5699462890625	1640.050048828125
2013.41129032	1661.9100341796875	1648.6099853515625
2013.41397849	1658.989990234375	1630.739990234375
2013.42204301	1640.4200439453125	1622.719970703125
2013.42473118	1646.530029296875	1623.6199951171875
2013.42741935	1629.31005859375	1607.0899658203125
2013.43010753	1622.56005859375	1598.22998046875
2013.4327957	1644.4000244140625	1625.27001953125
2013.44086022	1648.68994140625	1639.260009765625
2013.44354839	1640.1300048828125	1622.9200439453125
2013.44623656	1637.7099609375	1610.9200439453125
2013.44892473	1639.25	1608.0699462890625
2013.4516129	1640.800048828125	1623.9599609375
2013.45967742	1646.5	1630.3399658203125
2013.46236559	1654.18994140625	1639.77001953125
2013.46505376	1652.449951171875	1628.9100341796875
2013.46774194	1624.6199951171875	1584.3199462890625
2013.47043011	1599.18994140625	1577.699951171875
2013.47849462	1588.77001953125	1560.3299560546875
2013.4811828	1593.7900390625	1577.0899658203125
2013.48387097	1606.8299560546875	1592.27001953125
2013.48655914	1620.0699462890625	1606.43994140625
2013.48924731	1615.93994140625	1601.06005859375
2013.5	1626.6099853515625	1609.780029296875
2013.50268817	1624.260009765625	1606.77001953125
2013.50537634	1618.969970703125	1604.5699462890625
2013.51075269	1632.0699462890625	1614.7099609375
2013.5188172	1644.6800537109375	1634.199951171875
2013.52150538	1654.1800537109375	1642.8900146484375
2013.52419355	1657.9200439453125	1647.6600341796875
2013.52688172	1676.6300048828125	1657.4100341796875
2013.52956989	1680.18994140625	1672.3299560546875
2013.53763441	1684.510009765625	1677.8900146484375
2013.54032258	1683.72998046875	1671.8399658203125
2013.54301075	1684.75	1677.9100341796875
2013.54569892	1693.1199951171875	1681.050048828125
2013.5483871	1692.0899658203125	1684.0799560546875
2013.55645161	1697.6099853515625	1690.6700439453125
2013.55913978	1698.780029296875	1691.1300048828125
2013.56182796	1698.3800048828125	1682.5699462890625
2013.56451613	1690.93994140625	1680.0699462890625
2013.5672043	1691.8499755859375	1676.030029296875
2013.57526882	1690.9200439453125	1681.8599853515625
2013.57795699	1693.18994140625	1682.4200439453125
2013.58064516	1698.4300537109375	1684.93994140625
2013.58333333	1707.8499755859375	1689.4200439453125
2013.58602151	1709.6700439453125	1700.6800537109375
2013.59408602	1709.239990234375	1703.550048828125
2013.59677419	1705.7900390625	1693.2900390625
2013.59946237	1695.300048828125	1684.9100341796875
2013.60215054	1700.1800537109375	1688.3800048828125
2013.60483871	1699.4200439453125	1686.02001953125
2013.61290323	1691.489990234375	1683.3499755859375
2013.6155914	1696.81005859375	1682.6199951171875
2013.61827957	1695.52001953125	1684.8299560546875
2013.62096774	1679.6099853515625	1658.5899658203125
2013.62365591	1663.5999755859375	1652.6099853515625
2013.63172043	1659.1800537109375	1645.8399658203125
2013.6344086	1658.9200439453125	1646.0799560546875
2013.63709677	1656.989990234375	1639.4300537109375
2013.63978495	1659.550048828125	1645.030029296875
2013.64247312	1664.8499755859375	1654.81005859375
2013.65053763	1669.510009765625	1656.02001953125
2013.65322581	1652.5400390625	1629.050048828125
2013.65591398	1641.1800537109375	1627.469970703125
2013.65860215	1646.4100341796875	1630.8800048828125
2013.66129032	1640.0799560546875	1628.050048828125
2013.67204301	1651.3499755859375	1633.4100341796875
2013.67473118	1655.719970703125	1637.4100341796875
2013.67741935	1659.1700439453125	1653.0699462890625
2013.68010753	1664.8299560546875	1640.6199951171875
2013.68817204	1672.4000244140625	1656.8499755859375
2013.69086022	1684.0899658203125	1675.1099853515625
2013.69354839	1689.1300048828125	1678.699951171875
2013.69623656	1689.969970703125	1681.9599609375
2013.69892473	1688.72998046875	1682.219970703125
2013.70698925	1704.949951171875	1691.699951171875
2013.70967742	1705.52001953125	1697.72998046875
2013.71236559	1729.43994140625	1700.3499755859375
2013.71505376	1729.8599853515625	1720.199951171875
2013.71774194	1725.22998046875	1708.8900146484375
2013.72580645	1711.43994140625	1697.0999755859375
2013.72849462	1707.6300048828125	1694.9000244140625
2013.7311828	1701.7099609375	1691.8800048828125
2013.73387097	1703.8499755859375	1693.1099853515625
2013.73655914	1695.52001953125	1687.1099853515625
2013.74462366	1687.260009765625	1674.989990234375
2013.75	1696.550048828125	1682.0699462890625
2013.75268817	1693.8699951171875	1680.3399658203125
2013.75537634	1692.3499755859375	1670.3599853515625
2013.75806452	1691.93994140625	1677.3299560546875
2013.76612903	1687.1500244140625	1674.699951171875
2013.7688172	1676.7900390625	1655.030029296875
2013.77150538	1662.469970703125	1646.469970703125
2013.77419355	1692.56005859375	1660.8800048828125
2013.77688172	1703.43994140625	1688.52001953125
2013.78494624	1711.030029296875	1692.1300048828125
2013.78763441	1711.5699462890625	1695.9300537109375
2013.79032258	1721.760009765625	1700.489990234375
2013.79301075	1733.449951171875	1714.1199951171875
2013.79569892	1745.31005859375	1735.739990234375
2013.80376344	1747.7900390625	1740.6700439453125
2013.80645161	1759.3299560546875	1746.47998046875
2013.80913978	1752.27001953125	1740.5
2013.81182796	1753.93994140625	1745.5
2013.81451613	1759.8199462890625	1752.449951171875
2013.82258065	1764.989990234375	1757.6700439453125
2013.82526882	1772.0899658203125	1762.9300537109375
2013.82795699	1775.219970703125	1757.239990234375
2013.83064516	1768.530029296875	1755.719970703125
2013.83333333	1765.6700439453125	1752.699951171875
2013.84139785	1768.780029296875	1761.56005859375
2013.84408602	1767.030029296875	1755.760009765625
2013.84677419	1773.739990234375	1764.4000244140625
2013.84946237	1774.5400390625	1746.199951171875
2013.85215054	1770.780029296875	1747.6300048828125
2013.86021505	1773.43994140625	1767.8499755859375
2013.86290323	1771.780029296875	1762.2900390625
2013.8655914	1782.0	1760.6400146484375
2013.86827957	1791.530029296875	1780.219970703125
2013.87096774	1798.219970703125	1790.6600341796875
2013.87903226	1802.3299560546875	1788.0
2013.88172043	1795.510009765625	1784.719970703125
2013.8844086	1795.72998046875	1777.22998046875
2013.88709677	1797.1600341796875	1783.52001953125
2013.88978495	1804.8399658203125	1794.699951171875
2013.89784946	1808.0999755859375	1800.5799560546875
2013.90053763	1808.4200439453125	1800.77001953125
2013.90322581	1808.27001953125	1802.77001953125
2013.90860215	1813.550048828125	1803.97998046875
2013.91935484	1810.02001953125	1798.5999755859375
2013.92204301	1800.0999755859375	1787.8499755859375
2013.92473118	1799.800048828125	1779.0899658203125
2013.92741935	1792.8199462890625	1783.3800048828125
2013.93010753	1806.0400390625	1788.3599853515625
2013.93817204	1811.52001953125	1806.2099609375
2013.94086022	1808.52001953125	1801.75
2013.94354839	1802.969970703125	1780.0899658203125
2013.94623656	1782.989990234375	1772.280029296875
2013.94892473	1780.9200439453125	1772.449951171875
2013.95698925	1792.219970703125	1777.47998046875
2013.95967742	1786.77001953125	1777.050048828125
2013.96236559	1811.0799560546875	1767.989990234375
2013.96505376	1810.8800048828125	1801.3499755859375
2013.96774194	1823.75	1810.25
2013.97580645	1829.75	1822.9200439453125
2013.97849462	1833.3199462890625	1828.02001953125
2013.98387097	1842.8399658203125	1834.9599609375
2013.98655914	1844.8900146484375	1839.81005859375
2013.99462366	1842.469970703125	1838.77001953125
2013.99731183	1849.43994140625	1842.4100341796875
2014.00268817	1845.8599853515625	1827.739990234375
2014.00537634	1838.239990234375	1829.1300048828125
2014.01344086	1837.1600341796875	1823.72998046875
2014.01612903	1840.0999755859375	1828.7099609375
2014.0188172	1840.02001953125	1831.4000244140625
2014.02150538	1843.22998046875	1830.3800048828125
2014.02419355	1843.1500244140625	1832.4300537109375
2014.03225806	1843.449951171875	1815.52001953125
2014.03494624	1839.260009765625	1821.3599853515625
2014.03763441	1850.8399658203125	1840.52001953125
2014.04032258	1847.989990234375	1840.300048828125
2014.04301075	1846.0400390625	1835.22998046875
2014.05376344	1849.31005859375	1832.3800048828125
2014.05645161	1846.8699951171875	1840.8800048828125
2014.05913978	1842.2900390625	1820.06005859375
2014.06182796	1826.9599609375	1790.2900390625
2014.06989247	1795.97998046875	1772.8800048828125
2014.07258065	1793.8699951171875	1779.489990234375
2014.07526882	1790.1500244140625	1770.449951171875
2014.07795699	1798.77001953125	1777.1700439453125
2014.08064516	1793.8800048828125	1772.260009765625
2014.08870968	1784.8299560546875	1739.6600341796875
2014.09139785	1758.72998046875	1743.8199462890625
2014.09408602	1755.7900390625	1737.9200439453125
2014.09677419	1774.06005859375	1752.989990234375
2014.09946237	1798.030029296875	1776.010009765625
2014.10752688	1799.93994140625	1791.8299560546875
2014.11021505	1823.5400390625	1800.4100341796875
2014.11290323	1826.550048828125	1815.969970703125
2014.1155914	1830.25	1809.219970703125
2014.11827957	1841.6500244140625	1825.5899658203125
2014.12903226	1842.8699951171875	1835.010009765625
2014.13172043	1847.5	1826.989990234375
2014.1344086	1842.7900390625	1824.5799560546875
2014.13709677	1846.1300048828125	1835.5999755859375
2014.14516129	1858.7099609375	1836.780029296875
2014.14784946	1852.9100341796875	1840.18994140625
2014.15053763	1852.6500244140625	1840.6600341796875
2014.15322581	1854.530029296875	1841.1300048828125
2014.15591398	1867.9200439453125	1847.6700439453125
2014.17204301	1857.6800537109375	1834.43994140625
2014.17473118	1876.22998046875	1849.22998046875
2014.17741935	1876.530029296875	1871.1099853515625
2014.18010753	1881.93994140625	1874.1800537109375
2014.1827957	1883.5699462890625	1870.56005859375
2014.19086022	1877.8699951171875	1867.0400390625
2014.19354839	1882.3499755859375	1863.8800048828125
2014.19623656	1868.3800048828125	1854.3800048828125
2014.19892473	1874.4000244140625	1841.8599853515625
2014.2016129	1852.43994140625	1839.5699462890625
2014.20967742	1862.300048828125	1842.81005859375
2014.21236559	1873.760009765625	1858.9200439453125
2014.21505376	1874.1400146484375	1850.3499755859375
2014.21774194	1873.489990234375	1854.6300048828125
2014.22043011	1883.969970703125	1863.4599609375
2014.22849462	1873.3399658203125	1849.68994140625
2014.2311828	1871.8699951171875	1855.9599609375
2014.23387097	1875.9200439453125	1852.56005859375
2014.23655914	1855.550048828125	1842.1099853515625
2014.23924731	1866.6300048828125	1850.0699462890625
2014.24731183	1875.1800537109375	1859.1600341796875
2014.25	1885.8399658203125	1873.9599609375
2014.25268817	1893.1700439453125	1883.7900390625
2014.25537634	1893.800048828125	1882.6500244140625
2014.25806452	1897.280029296875	1863.260009765625
2014.26612903	1864.0400390625	1841.47998046875
2014.2688172	1854.949951171875	1837.489990234375
2014.27150538	1872.4300537109375	1852.3800048828125
2014.27419355	1872.530029296875	1830.8699951171875
2014.27688172	1835.0699462890625	1814.3599853515625
2014.28494624	1834.18994140625	1815.800048828125
2014.28763441	1844.02001953125	1816.2900390625
2014.29032258	1862.31005859375	1846.010009765625
2014.29301075	1869.6300048828125	1856.719970703125
2014.30376344	1871.8900146484375	1863.1800537109375
2014.30645161	1884.8900146484375	1872.5699462890625
2014.30913978	1879.75	1873.9100341796875
2014.31182796	1884.06005859375	1870.239990234375
2014.31451613	1877.719970703125	1859.699951171875
2014.32258065	1877.010009765625	1850.6099853515625
2014.32526882	1880.5999755859375	1870.780029296875
2014.32795699	1885.199951171875	1872.68994140625
2014.33333333	1888.5899658203125	1878.0400390625
2014.33602151	1891.3299560546875	1878.5
2014.34408602	1885.510009765625	1866.77001953125
2014.34677419	1883.68994140625	1867.719970703125
2014.34946237	1878.8299560546875	1859.7900390625
2014.35215054	1889.0699462890625	1870.050048828125
2014.35483871	1878.5699462890625	1867.02001953125
2014.36290323	1897.1300048828125	1880.030029296875
2014.3655914	1902.1700439453125	1896.06005859375
2014.36827957	1897.1300048828125	1885.77001953125
2014.37096774	1888.1600341796875	1862.3599853515625
2014.37365591	1878.280029296875	1864.8199462890625
2014.38172043	1886.0	1872.4200439453125
2014.3844086	1884.8800048828125	1868.1400146484375
2014.38709677	1888.800048828125	1873.3399658203125
2014.38978495	1896.3299560546875	1885.3900146484375
2014.39247312	1901.260009765625	1893.3199462890625
2014.40322581	1912.280029296875	1902.010009765625
2014.40591398	1914.4599609375	1907.300048828125
2014.40860215	1920.030029296875	1909.8199462890625
2014.41129032	1924.030029296875	1916.6400146484375
2014.41935484	1925.8800048828125	1915.97998046875
2014.42204301	1925.0699462890625	1918.7900390625
2014.42473118	1928.6300048828125	1918.5999755859375
2014.42741935	1941.739990234375	1922.9300537109375
2014.43010753	1949.43994140625	1942.4100341796875
2014.43817204	1955.550048828125	1947.1600341796875
2014.44086022	1950.8599853515625	1944.6400146484375
2014.44354839	1949.3699951171875	1940.0799560546875
2014.44623656	1943.3499755859375	1925.780029296875
2014.44892473	1937.300048828125	1927.68994140625
2014.45698925	1941.1500244140625	1930.9100341796875
2014.45967742	1943.68994140625	1933.550048828125
2014.46236559	1957.739990234375	1939.2900390625
2014.46505376	1959.8699951171875	1952.260009765625
2014.46774194	1963.9100341796875	1959.1700439453125
2014.47580645	1963.739990234375	1958.8900146484375
2014.47849462	1968.1700439453125	1948.3399658203125
2014.4811828	1960.8299560546875	1947.489990234375
2014.48387097	1959.8900146484375	1944.68994140625
2014.48655914	1961.469970703125	1952.1800537109375
2014.49462366	1964.239990234375	1958.219970703125
2014.5	1978.5799560546875	1962.2900390625
2014.50268817	1976.6700439453125	1972.5799560546875
2014.50537634	1985.5899658203125	1975.8800048828125
2014.51612903	1984.219970703125	1974.8800048828125
2014.5188172	1976.3900146484375	1959.4599609375
2014.52150538	1974.1500244140625	1965.0999755859375
2014.52419355	1969.8399658203125	1952.8599853515625
2014.52688172	1968.6700439453125	1959.6300048828125
2014.53494624	1979.8499755859375	1969.8599853515625
2014.53763441	1982.52001953125	1965.3399658203125
2014.54032258	1983.93994140625	1975.6700439453125
2014.54301075	1981.800048828125	1955.5899658203125
2014.54569892	1979.9100341796875	1960.8199462890625
2014.55376344	1976.9300537109375	1965.77001953125
2014.55645161	1986.239990234375	1975.6500244140625
2014.55913978	1989.22998046875	1982.43994140625
2014.56182796	1991.3900146484375	1985.7900390625
2014.56451613	1984.5999755859375	1974.3699951171875
2014.57258065	1981.52001953125	1967.31005859375
2014.57526882	1984.8499755859375	1969.949951171875
2014.57795699	1978.9000244140625	1962.4200439453125
2014.58064516	1965.1400146484375	1930.6700439453125
2014.58333333	1937.3499755859375	1916.3699951171875
2014.59139785	1942.9200439453125	1921.199951171875
2014.59408602	1936.3399658203125	1913.77001953125
2014.59677419	1927.9100341796875	1911.449951171875
2014.59946237	1928.8900146484375	1904.780029296875
2014.60215054	1932.3800048828125	1909.010009765625
2014.61021505	1944.9000244140625	1933.4300537109375
2014.61290323	1939.6500244140625	1928.2900390625
2014.6155914	1948.4100341796875	1935.5999755859375
2014.61827957	1955.22998046875	1947.4100341796875
2014.62096774	1964.0400390625	1941.5
2014.62903226	1971.989990234375	1958.3599853515625
2014.63172043	1982.5699462890625	1972.72998046875
2014.6344086	1988.5699462890625	1977.6800537109375
2014.63709677	1994.760009765625	1986.8199462890625
2014.63978495	1993.5400390625	1984.760009765625
2014.64784946	2001.949951171875	1991.739990234375
2014.65053763	2005.0400390625	1998.5899658203125
2014.65322581	2002.1400146484375	1996.199951171875
2014.65591398	1998.550048828125	1990.52001953125
2014.65860215	2003.3800048828125	1994.6500244140625
2014.66935484	2006.1199951171875	1994.8499755859375
2014.67204301	2009.280029296875	1998.1400146484375
2014.67473118	2011.1700439453125	1992.5400390625
2014.67741935	2007.7099609375	1990.0999755859375
2014.68548387	2007.1700439453125	1995.5999755859375
2014.68817204	2001.010009765625	1984.6099853515625
2014.69086022	1996.6600341796875	1982.989990234375
2014.69354839	1997.6500244140625	1985.9300537109375
2014.69623656	1996.739990234375	1980.260009765625
2014.70430108	1987.1800537109375	1978.47998046875
2014.70698925	2002.280029296875	1979.06005859375
2014.70967742	2010.739990234375	1993.2900390625
2014.71236559	2012.3399658203125	2003.0699462890625
2014.71505376	2019.260009765625	2006.5899658203125
2014.72311828	2009.0799560546875	1991.010009765625
2014.72580645	1995.4100341796875	1982.77001953125
2014.72849462	1999.7900390625	1978.6300048828125
2014.7311828	1997.3199462890625	1965.989990234375
2014.73387097	1986.3699951171875	1966.219970703125
2014.74193548	1981.280029296875	1964.0400390625
2014.74462366	1985.1700439453125	1968.9599609375
2014.75	1971.43994140625	1941.719970703125
2014.75268817	1952.3199462890625	1926.030029296875
2014.75537634	1971.18994140625	1948.1199951171875
2014.76344086	1977.8399658203125	1958.4300537109375
2014.76612903	1962.3599853515625	1934.8699951171875
2014.7688172	1970.3599853515625	1925.25
2014.77150538	1967.6800537109375	1927.56005859375
2014.77419355	1936.97998046875	1906.050048828125
2014.78225806	1912.0899658203125	1874.1400146484375
2014.78494624	1898.7099609375	1871.7900390625
2014.78763441	1874.1800537109375	1820.6600341796875
2014.79032258	1876.010009765625	1835.02001953125
2014.79301075	1898.1600341796875	1864.9100341796875
2014.80107527	1905.030029296875	1882.300048828125
2014.80376344	1942.449951171875	1909.3800048828125
2014.80645161	1949.31005859375	1926.8299560546875
2014.80913978	1961.949951171875	1931.02001953125
2014.81182796	1965.27001953125	1946.27001953125
2014.81989247	1964.6400146484375	1951.3699951171875
2014.82258065	1985.050048828125	1964.1400146484375
2014.82526882	1991.4000244140625	1969.0400390625
2014.82795699	1999.4000244140625	1974.75
2014.83064516	2018.18994140625	2001.199951171875
2014.83870968	2024.4599609375	2013.6800537109375
2014.84139785	2015.97998046875	2001.010009765625
2014.84408602	2023.77001953125	2014.4200439453125
2014.84677419	2031.6099853515625	2015.8599853515625
2014.84946237	2034.260009765625	2025.0699462890625
2014.85752688	2038.699951171875	2030.1700439453125
2014.86021505	2041.280029296875	2035.280029296875
2014.86290323	2040.3299560546875	2031.949951171875
2014.8655914	2046.1800537109375	2030.43994140625
2014.86827957	2042.219970703125	2035.199951171875
2014.87634409	2043.0699462890625	2034.4599609375
2014.87903226	2056.080078125	2041.47998046875
2014.88172043	2052.139892578125	2040.3699951171875
2014.8844086	2053.840087890625	2040.489990234375
2014.88709677	2071.4599609375	2056.75
2014.89516129	2070.169921875	2065.070068359375
2014.89784946	2074.2099609375	2064.75
2014.90053763	2073.2900390625	2066.6201171875
2014.90591398	2075.760009765625	2065.06005859375
2014.91666667	2065.780029296875	2049.570068359375
2014.91935484	2068.77001953125	2053.77001953125
2014.92204301	2076.280029296875	2066.64990234375
2014.92473118	2077.340087890625	2062.340087890625
2014.92741935	2079.469970703125	2070.81005859375
2014.93548387	2075.780029296875	2054.27001953125
2014.93817204	2060.60009765625	2034.1700439453125
2014.94086022	2058.860107421875	2024.260009765625
2014.94354839	2055.530029296875	2027.9200439453125
2014.94623656	2032.25	2002.3299560546875
2014.95430108	2018.68994140625	1982.260009765625
2014.95698925	2016.8900146484375	1972.56005859375
2014.95967742	2016.75	1973.77001953125
2014.96236559	2061.22998046875	2018.97998046875
2014.96505376	2077.85009765625	2061.030029296875
2014.97311828	2078.760009765625	2069.280029296875
2014.97580645	2086.72998046875	2079.77001953125
2014.97849462	2087.56005859375	2081.860107421875
2014.98387097	2092.699951171875	2084.300048828125
2014.99193548	2093.550048828125	2085.75
2014.99462366	2088.489990234375	2079.530029296875
2014.99731183	2085.580078125	2057.93994140625
2015.00268817	2072.360107421875	2046.0400390625
2015.01075269	2054.43994140625	2017.3399658203125
2015.01344086	2030.25	1992.43994140625
2015.01612903	2029.6099853515625	2005.550048828125
2015.0188172	2064.080078125	2030.6099853515625
2015.02150538	2064.429931640625	2038.3299560546875
2015.02956989	2049.300048828125	2022.5799560546875
2015.03225806	2056.929931640625	2008.25
2015.03494624	2018.4000244140625	1988.43994140625
2015.03763441	2021.3499755859375	1991.469970703125
2015.04032258	2020.4599609375	1988.1199951171875
2015.05107527	2028.93994140625	2004.489990234375
2015.05376344	2038.2900390625	2012.0400390625
2015.05645161	2064.6201171875	2026.3800048828125
2015.05913978	2062.97998046875	2050.5400390625
2015.0672043	2057.6201171875	2040.969970703125
2015.06989247	2047.8599853515625	2019.9100341796875
2015.07258065	2042.489990234375	2001.489990234375
2015.07526882	2024.6400146484375	1989.1800537109375
2015.07795699	2023.3199462890625	1993.3800048828125
2015.08602151	2021.6600341796875	1980.9000244140625
2015.08870968	2050.300048828125	2022.7099609375
2015.09139785	2054.739990234375	2036.719970703125
2015.09408602	2063.550048828125	2043.449951171875
2015.09677419	2072.39990234375	2049.969970703125
2015.10483871	2056.159912109375	2041.8800048828125
2015.10752688	2070.860107421875	2048.6201171875
2015.11021505	2073.47998046875	2057.989990234375
2015.11290323	2088.530029296875	2069.97998046875
2015.1155914	2097.030029296875	2086.699951171875
2015.12634409	2101.300048828125	2089.800048828125
2015.12903226	2100.22998046875	2092.14990234375
2015.13172043	2102.1298828125	2090.7900390625
2015.1344086	2110.610107421875	2085.43994140625
2015.14247312	2110.050048828125	2103.0
2015.14516129	2117.93994140625	2105.8701171875
2015.14784946	2119.590087890625	2109.889892578125
2015.15053763	2113.909912109375	2103.760009765625
2015.15322581	2112.739990234375	2103.75
2015.16935484	2117.52001953125	2104.5
2015.17204301	2115.760009765625	2098.260009765625
2015.17473118	2107.719970703125	2094.489990234375
2015.17741935	2104.25	2095.219970703125
2015.18010753	2100.909912109375	2067.27001953125
2015.18817204	2083.489990234375	2072.2099609375
2015.19086022	2076.139892578125	2044.1600341796875
2015.19354839	2050.080078125	2039.68994140625
2015.19623656	2066.409912109375	2041.0999755859375
2015.19892473	2064.56005859375	2041.1700439453125
2015.20698925	2081.409912109375	2055.35009765625
2015.20967742	2080.590087890625	2065.080078125
2015.21236559	2106.85009765625	2061.22998046875
2015.21505376	2098.68994140625	2085.56005859375
2015.21774194	2113.919921875	2090.320068359375
2015.22580645	2114.860107421875	2104.419921875
2015.22849462	2107.6298828125	2091.5
2015.2311828	2097.429931640625	2061.050048828125
2015.23387097	2067.14990234375	2045.5
2015.23655914	2062.830078125	2052.9599609375
2015.24462366	2088.969970703125	2064.110107421875
2015.24731183	2084.050048828125	2067.0400390625
2015.25	2067.6298828125	2048.3798828125
2015.25268817	2072.169921875	2057.320068359375
2015.26344086	2086.989990234375	2056.52001953125
2015.26612903	2089.81005859375	2076.10009765625
2015.2688172	2086.68994140625	2073.300048828125
2015.27150538	2093.31005859375	2074.2900390625
2015.27419355	2102.610107421875	2091.510009765625
2015.28225806	2107.64990234375	2092.330078125
2015.28494624	2098.6201171875	2083.239990234375
2015.28763441	2111.909912109375	2097.820068359375
2015.29032258	2111.300048828125	2100.02001953125
2015.29301075	2102.580078125	2072.3701171875
2015.30107527	2103.93994140625	2084.110107421875
2015.30376344	2109.639892578125	2094.3798828125
2015.30645161	2109.97998046875	2091.050048828125
2015.30913978	2120.489990234375	2103.18994140625
2015.31182796	2120.919921875	2112.800048828125
2015.31989247	2125.919921875	2107.0400390625
2015.32258065	2116.0400390625	2094.889892578125
2015.32526882	2113.64990234375	2097.409912109375
2015.32795699	2105.52001953125	2077.590087890625
2015.33333333	2108.409912109375	2087.3798828125
2015.34139785	2120.949951171875	2110.22998046875
2015.34408602	2115.239990234375	2088.4599609375
2015.34677419	2098.419921875	2067.929931640625
2015.34946237	2092.89990234375	2074.989990234375
2015.35215054	2117.659912109375	2092.1298828125
2015.36021505	2117.68994140625	2104.580078125
2015.36290323	2105.06005859375	2085.570068359375
2015.3655914	2110.18994140625	2096.0400390625
2015.36827957	2121.449951171875	2100.429931640625
2015.37096774	2123.889892578125	2116.81005859375
2015.37903226	2131.780029296875	2120.010009765625
2015.38172043	2133.02001953125	2124.5
2015.3844086	2134.719970703125	2122.590087890625
2015.38709677	2134.280029296875	2122.949951171875
2015.38978495	2132.14990234375	2126.06005859375
2015.40053763	2125.340087890625	2099.179931640625
2015.40322581	2126.219970703125	2105.1298828125
2015.40591398	2122.27001953125	2112.860107421875
2015.40860215	2120.659912109375	2104.889892578125
2015.41666667	2119.14990234375	2102.5400390625
2015.41935484	2117.590087890625	2099.139892578125
2015.42204301	2121.919921875	2109.610107421875
2015.42473118	2112.889892578125	2093.22998046875
2015.42741935	2100.989990234375	2085.669921875
2015.43548387	2093.010009765625	2079.110107421875
2015.43817204	2085.6201171875	2072.139892578125
2015.44086022	2108.5	2081.1201171875
2015.44354839	2115.02001953125	2106.239990234375
2015.44623656	2107.429931640625	2091.330078125
2015.45430108	2091.340087890625	2072.489990234375
2015.45698925	2097.39990234375	2082.10009765625
2015.45967742	2106.7900390625	2088.860107421875
2015.46236559	2126.64990234375	2101.580078125
2015.46505376	2121.639892578125	2109.449951171875
2015.47311828	2129.8701171875	2112.5
2015.47580645	2128.030029296875	2119.889892578125
2015.47849462	2125.10009765625	2108.580078125
2015.4811828	2116.0400390625	2101.780029296875
2015.48387097	2108.919921875	2095.3798828125
2015.49193548	2098.6298828125	2056.639892578125
2015.49462366	2074.280029296875	2056.320068359375
2015.5	2082.780029296875	2067.0
2015.50268817	2085.06005859375	2071.02001953125
2015.51344086	2078.610107421875	2058.39990234375
2015.51612903	2083.739990234375	2044.02001953125
2015.5188172	2077.659912109375	2044.6600341796875
2015.52150538	2074.280029296875	2049.72998046875
2015.52419355	2081.31005859375	2052.739990234375
2015.53225806	2100.669921875	2080.030029296875
2015.53494624	2111.97998046875	2098.179931640625
2015.53763441	2114.139892578125	2102.489990234375
2015.54032258	2124.419921875	2110.550048828125
2015.54301075	2128.909912109375	2119.8798828125
2015.55107527	2132.820068359375	2123.659912109375
2015.55376344	2128.489990234375	2115.39990234375
2015.55645161	2118.510009765625	2110.0
2015.55913978	2116.8701171875	2098.6298828125
2015.56182796	2106.010009765625	2077.090087890625
2015.56989247	2078.18994140625	2063.52001953125
2015.57258065	2095.60009765625	2069.090087890625
2015.57526882	2110.60009765625	2094.080078125
2015.57795699	2110.47998046875	2094.969970703125
2015.58064516	2114.239990234375	2102.070068359375
2015.58870968	2105.699951171875	2087.31005859375
2015.59139785	2102.510009765625	2088.60009765625
2015.59408602	2112.659912109375	2095.27001953125
2015.59677419	2103.320068359375	2075.530029296875
2015.59946237	2082.610107421875	2067.909912109375
2015.60752688	2105.35009765625	2080.97998046875
2015.61021505	2102.659912109375	2076.489990234375
2015.61290323	2089.06005859375	2052.090087890625
2015.6155914	2092.929931640625	2078.260009765625
2015.61827957	2092.449951171875	2080.610107421875
2015.62634409	2102.8701171875	2079.300048828125
2015.62903226	2103.469970703125	2094.139892578125
2015.63172043	2096.169921875	2070.530029296875
2015.6344086	2076.610107421875	2035.72998046875
2015.63709677	2034.0799560546875	1970.8900146484375
2015.64516129	1965.1500244140625	1867.010009765625
2015.64784946	1948.0400390625	1867.0799560546875
2015.65053763	1943.0899658203125	1872.75
2015.65322581	1989.5999755859375	1942.77001953125
2015.65591398	1993.47998046875	1975.18994140625
2015.66397849	1986.72998046875	1965.97998046875
2015.66666667	1970.0899658203125	1903.0699462890625
2015.66935484	1948.9100341796875	1916.52001953125
2015.67204301	1975.010009765625	1944.719970703125
2015.67473118	1947.760009765625	1911.2099609375
2015.68548387	1970.4200439453125	1927.300048828125
2015.68817204	1988.6300048828125	1937.8800048828125
2015.69086022	1965.2900390625	1937.18994140625
2015.69354839	1961.050048828125	1939.18994140625
2015.7016129	1963.06005859375	1948.27001953125
2015.70430108	1983.18994140625	1954.300048828125
2015.70698925	1997.260009765625	1977.9300537109375
2015.70967742	2020.8599853515625	1986.72998046875
2015.71236559	1989.6600341796875	1953.449951171875
2015.72043011	1979.6400146484375	1955.800048828125
2015.72311828	1961.3900146484375	1929.219970703125
2015.72580645	1949.52001953125	1932.5699462890625
2015.72849462	1937.1700439453125	1908.9200439453125
2015.7311828	1952.8900146484375	1921.5
2015.73924731	1929.1800537109375	1879.2099609375
2015.74193548	1899.47998046875	1871.9100341796875
2015.74462366	1920.530029296875	1887.1400146484375
2015.75	1927.2099609375	1900.699951171875
2015.75268817	1951.3599853515625	1893.699951171875
2015.76075269	1989.1700439453125	1954.3299560546875
2015.76344086	1991.6199951171875	1971.989990234375
2015.76612903	1999.31005859375	1976.43994140625
2015.7688172	2016.5	1987.530029296875
2015.77150538	2020.1300048828125	2007.6099853515625
2015.77956989	2018.6600341796875	2010.550048828125
2015.78225806	2022.3399658203125	2001.780029296875
2015.78494624	2009.56005859375	1990.72998046875
2015.78763441	2024.1500244140625	1996.469970703125
2015.79032258	2033.5400390625	2020.4599609375
2015.7983871	2034.449951171875	2022.31005859375
2015.80107527	2039.1199951171875	2026.6099853515625
2015.80376344	2037.969970703125	2017.219970703125
2015.80645161	2055.199951171875	2021.8800048828125
2015.80913978	2079.739990234375	2058.18994140625
2015.8172043	2075.139892578125	2066.530029296875
2015.81989247	2070.3701171875	2058.840087890625
2015.82258065	2090.35009765625	2063.110107421875
2015.82526882	2092.52001953125	2082.6298828125
2015.82795699	2094.320068359375	2079.340087890625
2015.83602151	2106.199951171875	2080.760009765625
2015.83870968	2116.47998046875	2097.510009765625
2015.84139785	2114.590087890625	2096.97998046875
2015.84408602	2108.780029296875	2090.409912109375
2015.84677419	2101.909912109375	2083.739990234375
2015.85483871	2096.56005859375	2068.239990234375
2015.85752688	2083.669921875	2069.909912109375
2015.86021505	2086.93994140625	2074.85009765625
2015.86290323	2072.2900390625	2045.6600341796875
2015.8655914	2044.6400146484375	2022.02001953125
2015.87365591	2053.219970703125	2019.3900146484375
2015.87634409	2066.68994140625	2045.9000244140625
2015.87903226	2085.31005859375	2051.989990234375
2015.88172043	2086.739990234375	2078.760009765625
2015.8844086	2097.06005859375	2082.820068359375
2015.89247312	2095.610107421875	2081.389892578125
2015.89516129	2094.1201171875	2070.2900390625
2015.89784946	2093.0	2086.300048828125
2015.90322581	2093.2900390625	2084.1298828125
2015.91129032	2093.81005859375	2080.409912109375
2015.91666667	2103.3701171875	2082.929931640625
2015.91935484	2104.27001953125	2077.110107421875
2015.92204301	2085.0	2042.3499755859375
2015.92473118	2093.840087890625	2051.239990234375
2015.9327957	2090.419921875	2066.780029296875
2015.93548387	2073.85009765625	2052.320068359375
2015.93817204	2080.330078125	2036.530029296875
2015.94086022	2067.64990234375	2045.6700439453125
2015.94354839	2047.27001953125	2008.800048828125
2015.9516129	2022.9200439453125	1993.260009765625
2015.95430108	2053.8701171875	2025.550048828125
2015.95698925	2076.719970703125	2042.4300537109375
2015.95967742	2076.3701171875	2041.6600341796875
2015.96236559	2040.81005859375	2005.3299560546875
2015.97043011	2022.9000244140625	2005.9300537109375
2015.97311828	2042.739990234375	2020.489990234375
2015.97580645	2064.72998046875	2042.199951171875
2015.97849462	2067.360107421875	2058.72998046875
2015.98924731	2057.77001953125	2044.199951171875
2015.99193548	2081.56005859375	2060.5400390625
2015.99462366	2077.340087890625	2061.969970703125
2015.99731183	2062.5400390625	2043.6199951171875
2016.00806452	2038.199951171875	1989.6800537109375
2016.01075269	2021.93994140625	2004.1700439453125
2016.01344086	2011.7099609375	1979.050048828125
2016.01612903	1985.3199462890625	1938.8299560546875
2016.0188172	1960.4000244140625	1918.4599609375
2016.02688172	1935.6500244140625	1901.0999755859375
2016.02956989	1947.3800048828125	1914.3499755859375
2016.03225806	1950.3299560546875	1886.4100341796875
2016.03494624	1934.469970703125	1878.9300537109375
2016.03763441	1916.6800537109375	1857.8299560546875
2016.0483871	1901.43994140625	1864.5999755859375
2016.05107527	1876.1800537109375	1812.2900390625
2016.05376344	1889.8499755859375	1848.97998046875
2016.05645161	1908.8499755859375	1877.4000244140625
2016.06451613	1906.280029296875	1875.969970703125
2016.0672043	1906.72998046875	1878.7900390625
2016.06989247	1916.989990234375	1872.699951171875
2016.07258065	1902.9599609375	1873.6500244140625
2016.07526882	1940.239990234375	1894.0
2016.08333333	1947.199951171875	1920.300048828125
2016.08602151	1935.260009765625	1897.2900390625
2016.08870968	1918.010009765625	1872.22998046875
2016.09139785	1927.3499755859375	1900.52001953125
2016.09408602	1913.0699462890625	1872.6500244140625
2016.10215054	1873.25	1828.4599609375
2016.10483871	1868.25	1834.93994140625
2016.10752688	1881.5999755859375	1850.3199462890625
2016.11021505	1847.0	1810.0999755859375
2016.11290323	1864.780029296875	1833.4000244140625
2016.12365591	1895.77001953125	1871.43994140625
2016.12634409	1930.6800537109375	1898.800048828125
2016.12903226	1930.0	1915.0899658203125
2016.13172043	1918.780029296875	1902.1700439453125
2016.13978495	1946.699951171875	1924.43994140625
2016.14247312	1942.3800048828125	1919.43994140625
2016.14516129	1932.0799560546875	1891.0
2016.14784946	1951.8299560546875	1925.4100341796875
2016.15053763	1962.9599609375	1945.780029296875
2016.15860215	1958.27001953125	1931.81005859375
2016.16666667	1978.3499755859375	1937.0899658203125
2016.16935484	1986.510009765625	1968.800048828125
2016.17204301	1993.68994140625	1977.3699951171875
2016.17473118	2009.1300048828125	1986.77001953125
2016.1827957	2006.1199951171875	1989.3800048828125
2016.18548387	1996.8800048828125	1977.4300537109375
2016.18817204	1992.68994140625	1979.8399658203125
2016.19086022	2005.0799560546875	1969.25
2016.19354839	2022.3699951171875	1994.7099609375
2016.2016129	2024.5699462890625	2012.050048828125
2016.20430108	2015.93994140625	2005.22998046875
2016.20698925	2032.02001953125	2010.0400390625
2016.20967742	2046.239990234375	2022.1600341796875
2016.21236559	2052.360107421875	2041.1600341796875
2016.22043011	2053.909912109375	2043.1400146484375
2016.22311828	2056.60009765625	2040.5699462890625
2016.22580645	2048.550048828125	2034.8599853515625
2016.22849462	2036.0400390625	2022.489990234375
2016.23924731	2042.6700439453125	2031.9599609375
2016.24193548	2055.909912109375	2028.31005859375
2016.24462366	2072.2099609375	2058.27001953125
2016.24731183	2067.919921875	2057.4599609375
2016.25	2075.070068359375	2043.97998046875
2016.25806452	2074.02001953125	2062.570068359375
2016.26075269	2062.5	2042.56005859375
2016.26344086	2067.330078125	2043.0899658203125
2016.26612903	2063.010009765625	2033.800048828125
2016.2688172	2060.6298828125	2041.68994140625
2016.27688172	2062.929931640625	2041.8800048828125
2016.27956989	2065.050048828125	2039.739990234375
2016.28225806	2083.179931640625	2065.919921875
2016.28494624	2087.840087890625	2078.1298828125
2016.28763441	2083.219970703125	2076.31005859375
2016.29569892	2094.659912109375	2073.64990234375
2016.2983871	2104.050048828125	2091.679931640625
2016.30107527	2111.050048828125	2096.320068359375
2016.30376344	2103.780029296875	2088.52001953125
2016.30645161	2094.320068359375	2081.199951171875
2016.31451613	2089.3701171875	2077.52001953125
2016.3172043	2096.8701171875	2085.800048828125
2016.31989247	2099.889892578125	2082.31005859375
2016.32258065	2099.300048828125	2071.6201171875
2016.32526882	2073.85009765625	2052.280029296875
2016.33602151	2083.419921875	2066.110107421875
2016.33870968	2077.179931640625	2054.889892578125
2016.34139785	2060.300048828125	2045.550048828125
2016.34408602	2060.22998046875	2045.77001953125
2016.34677419	2057.719970703125	2039.449951171875
2016.35483871	2064.14990234375	2054.31005859375
2016.35752688	2084.8701171875	2062.6298828125
2016.36021505	2083.2900390625	2064.4599609375
2016.36290323	2073.989990234375	2053.1298828125
2016.3655914	2066.7900390625	2043.1300048828125
2016.37365591	2071.8798828125	2046.530029296875
2016.37634409	2065.68994140625	2040.8199462890625
2016.37903226	2060.610107421875	2034.489990234375
2016.38172043	2044.2099609375	2025.9100341796875
2016.3844086	2058.35009765625	2041.8800048828125
2016.39247312	2055.580078125	2047.260009765625
2016.39516129	2079.669921875	2052.64990234375
2016.39784946	2094.72998046875	2078.929931640625
2016.40053763	2094.300048828125	2087.080078125
2016.40322581	2099.06005859375	2090.06005859375
2016.41397849	2103.47998046875	2088.659912109375
2016.41666667	2100.969970703125	2085.10009765625
2016.41935484	2105.260009765625	2088.590087890625
2016.42204301	2104.070068359375	2085.360107421875
2016.43010753	2113.360107421875	2100.830078125
2016.4327957	2119.219970703125	2110.179931640625
2016.43548387	2120.550048828125	2112.7099609375
2016.43817204	2117.639892578125	2107.72998046875
2016.44086022	2109.570068359375	2089.9599609375
2016.44892473	2098.1201171875	2078.4599609375
2016.4516129	2081.300048828125	2064.10009765625
2016.45430108	2085.64990234375	2069.800048828125
2016.45698925	2079.6201171875	2050.3701171875
2016.45967742	2078.199951171875	2062.840087890625
2016.46774194	2100.659912109375	2075.580078125
2016.47043011	2093.659912109375	2083.02001953125
2016.47311828	2099.7099609375	2084.360107421875
2016.47580645	2113.320068359375	2092.800048828125
2016.47849462	2103.81005859375	2032.5699462890625
2016.48655914	2031.449951171875	1991.6800537109375
2016.48924731	2036.0899658203125	2006.6700439453125
2016.49193548	2073.1298828125	2042.68994140625
2016.49462366	2098.93994140625	2070.0
2016.5	2108.7099609375	2097.89990234375
2016.51075269	2095.050048828125	2080.860107421875
2016.51344086	2100.719970703125	2074.02001953125
2016.51612903	2109.080078125	2089.389892578125
2016.5188172	2131.7099609375	2106.969970703125
2016.52688172	2143.159912109375	2131.719970703125
2016.52956989	2155.39990234375	2139.5
2016.53225806	2156.449951171875	2146.2099609375
2016.53494624	2168.989990234375	2157.8798828125
2016.53763441	2169.050048828125	2155.7900390625
2016.54569892	2168.35009765625	2159.6298828125
2016.5483871	2164.6298828125	2159.010009765625
2016.55107527	2175.6298828125	2164.889892578125
2016.55376344	2174.56005859375	2159.75
2016.55645161	2175.110107421875	2163.239990234375
2016.56451613	2173.7099609375	2161.949951171875
2016.5672043	2173.5400390625	2160.179931640625
2016.56989247	2174.97998046875	2159.070068359375
2016.57258065	2172.85009765625	2159.739990234375
2016.57526882	2177.090087890625	2163.489990234375
2016.58333333	2178.2900390625	2166.2099609375
2016.58602151	2170.199951171875	2147.580078125
2016.58870968	2163.7900390625	2152.56005859375
2016.59139785	2168.18994140625	2159.070068359375
2016.59408602	2182.8701171875	2168.7900390625
2016.60215054	2185.43994140625	2177.85009765625
2016.60483871	2187.659912109375	2178.610107421875
2016.60752688	2183.409912109375	2172.0
2016.61021505	2188.449951171875	2177.969970703125
2016.61290323	2186.280029296875	2179.419921875
2016.62096774	2193.81005859375	2186.080078125
2016.62365591	2186.239990234375	2178.139892578125
2016.62634409	2183.080078125	2168.5
2016.62903226	2187.030029296875	2180.4599609375
2016.63172043	2185.0	2175.1298828125
2016.63978495	2185.14990234375	2175.9599609375
2016.64247312	2193.419921875	2186.800048828125
2016.64516129	2186.659912109375	2171.25
2016.64784946	2179.0	2169.739990234375
2016.65053763	2187.93994140625	2160.389892578125
2016.65860215	2183.47998046875	2170.18994140625
2016.66129032	2182.27001953125	2170.409912109375
2016.66397849	2173.7900390625	2161.35009765625
2016.66666667	2173.56005859375	2157.090087890625
2016.66935484	2184.8701171875	2173.590087890625
2016.68010753	2186.570068359375	2175.10009765625
2016.6827957	2187.8701171875	2179.070068359375
2016.68548387	2184.93994140625	2177.489990234375
2016.68817204	2169.080078125	2127.81005859375
2016.69623656	2163.300048828125	2119.1201171875
2016.69892473	2150.469970703125	2120.27001953125
2016.7016129	2141.330078125	2119.89990234375
2016.70430108	2151.31005859375	2122.360107421875
2016.70698925	2146.47998046875	2131.199951171875
2016.71505376	2153.610107421875	2135.909912109375
2016.71774194	2150.800048828125	2139.169921875
2016.72043011	2165.110107421875	2139.570068359375
2016.72311828	2179.989990234375	2170.93994140625
2016.72580645	2173.75	2163.969970703125
2016.73387097	2158.5400390625	2145.0400390625
2016.73655914	2161.1298828125	2141.550048828125
2016.73924731	2172.39990234375	2151.7900390625
2016.74193548	2172.669921875	2145.199951171875
2016.74462366	2175.300048828125	2156.510009765625
2016.75537634	2164.409912109375	2154.77001953125
2016.75806452	2165.4599609375	2144.010009765625
2016.76075269	2163.949951171875	2155.14990234375
2016.76344086	2162.929931640625	2150.280029296875
2016.76612903	2165.860107421875	2144.85009765625
2016.77419355	2169.60009765625	2160.389892578125
2016.77688172	2161.56005859375	2128.840087890625
2016.77956989	2145.360107421875	2132.77001953125
2016.78225806	2138.18994140625	2114.719970703125
2016.78494624	2149.18994140625	2132.97998046875
2016.79301075	2135.610107421875	2124.429931640625
2016.79569892	2144.3798828125	2135.489990234375
2016.7983871	2148.43994140625	2138.14990234375
2016.80107527	2147.179931640625	2133.43994140625
2016.80376344	2142.6298828125	2130.090087890625
2016.81182796	2154.7900390625	2146.909912109375
2016.81451613	2151.43994140625	2141.929931640625
2016.8172043	2145.72998046875	2131.590087890625
2016.81989247	2147.1298828125	2132.52001953125
2016.82258065	2140.719970703125	2119.360107421875
2016.83064516	2133.25	2125.530029296875
2016.83333333	2131.449951171875	2097.85009765625
2016.83602151	2111.760009765625	2094.0
2016.83870968	2102.56005859375	2085.22998046875
2016.84139785	2099.070068359375	2083.7900390625
2016.84946237	2132.0	2100.590087890625
2016.85215054	2146.8701171875	2123.56005859375
2016.85483871	2170.10009765625	2125.35009765625
2016.85752688	2182.300048828125	2151.169921875
2016.86021505	2165.919921875	2152.489990234375
2016.86827957	2171.360107421875	2156.080078125
2016.87096774	2180.840087890625	2166.3798828125
2016.87365591	2179.219970703125	2172.199951171875
2016.87634409	2188.06005859375	2176.64990234375
2016.87903226	2189.889892578125	2180.3798828125
2016.88709677	2198.699951171875	2186.429931640625
2016.88978495	2204.800048828125	2194.510009765625
2016.89247312	2204.719970703125	2194.510009765625
2016.89784946	2213.35009765625	2206.27001953125
2016.90591398	2211.139892578125	2200.360107421875
2016.90860215	2210.4599609375	2198.14990234375
2016.91129032	2214.10009765625	2198.81005859375
2016.91666667	2202.60009765625	2187.43994140625
2016.91935484	2197.949951171875	2188.3701171875
2016.92741935	2209.419921875	2199.969970703125
2016.93010753	2212.780029296875	2202.2099609375
2016.9327957	2241.6298828125	2208.929931640625
2016.93548387	2251.68994140625	2237.570068359375
2016.93817204	2259.800048828125	2249.22998046875
2016.94623656	2264.030029296875	2252.3701171875
2016.94892473	2277.530029296875	2263.320068359375
2016.9516129	2276.199951171875	2248.43994140625
2016.95430108	2272.1201171875	2253.77001953125
2016.95698925	2268.050048828125	2254.239990234375
2016.96505376	2267.469970703125	2258.2099609375
2016.96774194	2272.56005859375	2266.139892578125
2016.97043011	2271.22998046875	2265.14990234375
2016.97311828	2263.179931640625	2256.080078125
2016.97580645	2263.7900390625	2258.840087890625
2016.98655914	2273.820068359375	2266.14990234375
2016.98924731	2271.31005859375	2249.110107421875
2016.99193548	2254.510009765625	2244.56005859375
2016.99462366	2253.580078125	2233.6201171875
2017.00537634	2263.8798828125	2245.1298828125
2017.00806452	2272.820068359375	2261.60009765625
2017.01075269	2271.5	2260.449951171875
2017.01344086	2282.10009765625	2264.06005859375
2017.02150538	2275.489990234375	2268.89990234375
2017.02419355	2279.27001953125	2265.27001953125
2017.02688172	2275.320068359375	2260.830078125
2017.02956989	2271.780029296875	2254.25
2017.03225806	2278.679931640625	2271.510009765625
2017.04301075	2272.080078125	2262.81005859375
2017.04569892	2272.010009765625	2263.35009765625
2017.0483871	2274.330078125	2258.409912109375
2017.05107527	2276.9599609375	2265.010009765625
2017.05913978	2271.780029296875	2257.02001953125
2017.06182796	2284.6298828125	2266.679931640625
2017.06451613	2299.550048828125	2288.8798828125
2017.0672043	2300.989990234375	2294.080078125
2017.06989247	2299.02001953125	2291.6201171875
2017.07795699	2286.010009765625	2268.0400390625
2017.08064516	2279.090087890625	2267.2099609375
2017.08333333	2289.139892578125	2272.43994140625
2017.08602151	2283.969970703125	2271.64990234375
2017.08870968	2298.31005859375	2287.8798828125
2017.09677419	2296.179931640625	2288.570068359375
2017.09946237	2299.39990234375	2290.159912109375
2017.10215054	2295.909912109375	2285.3798828125
2017.10483871	2311.080078125	2296.610107421875
2017.10752688	2319.22998046875	2311.10009765625
2017.1155914	2331.580078125	2321.419921875
2017.11827957	2337.580078125	2322.169921875
2017.12096774	2351.300048828125	2334.81005859375
2017.12365591	2351.31005859375	2338.8701171875
2017.12634409	2351.159912109375	2339.580078125
2017.13709677	2366.7099609375	2354.909912109375
2017.13978495	2365.1298828125	2358.340087890625
2017.14247312	2368.260009765625	2355.090087890625
2017.14516129	2367.340087890625	2352.8701171875
2017.15322581	2371.5400390625	2361.8701171875
2017.15591398	2367.7900390625	2358.9599609375
2017.16666667	2400.97998046875	2380.1298828125
2017.16935484	2394.75	2380.169921875
2017.17204301	2383.889892578125	2375.389892578125
2017.18010753	2378.800048828125	2367.97998046875
2017.1827957	2375.1201171875	2365.510009765625
2017.18548387	2373.090087890625	2361.010009765625
2017.18817204	2369.080078125	2354.5400390625
2017.19086022	2376.860107421875	2363.0400390625
2017.19892473	2374.419921875	2368.52001953125
2017.2016129	2368.550048828125	2358.179931640625
2017.20430108	2390.010009765625	2368.93994140625
2017.20698925	2388.10009765625	2377.179931640625
2017.20967742	2385.7099609375	2377.639892578125
2017.21774194	2379.550048828125	2369.659912109375
2017.22043011	2381.929931640625	2341.89990234375
2017.22311828	2351.81005859375	2336.449951171875
2017.22580645	2358.919921875	2342.1298828125
2017.22849462	2356.219970703125	2335.739990234375
2017.23655914	2344.89990234375	2322.25
2017.23924731	2363.780029296875	2337.6298828125
2017.24193548	2363.360107421875	2352.93994140625
2017.24462366	2370.419921875	2358.580078125
2017.24731183	2370.35009765625	2362.60009765625
2017.25537634	2365.8701171875	2344.72998046875
2017.25806452	2360.530029296875	2350.719970703125
2017.26075269	2378.360107421875	2350.52001953125
2017.26344086	2364.159912109375	2348.89990234375
2017.26612903	2363.760009765625	2350.739990234375
2017.27419355	2366.3701171875	2351.5
2017.27688172	2355.219970703125	2337.25
2017.27956989	2352.719970703125	2341.179931640625
2017.28225806	2348.260009765625	2328.949951171875
2017.29301075	2349.139892578125	2332.510009765625
2017.29569892	2348.35009765625	2334.5400390625
2017.2983871	2352.6298828125	2335.050048828125
2017.30107527	2361.3701171875	2340.909912109375
2017.30376344	2356.179931640625	2344.510009765625
2017.31182796	2376.97998046875	2369.18994140625
2017.31451613	2392.47998046875	2381.14990234375
2017.3172043	2398.159912109375	2386.780029296875
2017.31989247	2392.10009765625	2382.679931640625
2017.32258065	2393.679931640625	2382.360107421875
2017.33333333	2394.489990234375	2384.830078125
2017.33602151	2392.929931640625	2385.820068359375
2017.33870968	2389.820068359375	2379.75
2017.34139785	2391.429931640625	2380.35009765625
2017.34408602	2399.2900390625	2389.3798828125
2017.35215054	2401.360107421875	2393.919921875
2017.35483871	2403.8701171875	2392.43994140625
2017.35752688	2399.739990234375	2392.7900390625
2017.36021505	2395.719970703125	2381.739990234375
2017.36290323	2392.43994140625	2387.18994140625
2017.37096774	2404.050048828125	2393.93994140625
2017.37365591	2405.77001953125	2396.050048828125
2017.37634409	2384.8701171875	2356.2099609375
2017.37903226	2375.739990234375	2352.719970703125
2017.38172043	2389.06005859375	2370.429931640625
2017.38978495	2395.4599609375	2386.919921875
2017.39247312	2400.85009765625	2393.8798828125
2017.39516129	2405.580078125	2397.989990234375
2017.39784946	2418.7099609375	2408.010009765625
2017.40053763	2416.679931640625	2412.199951171875
2017.41129032	2415.260009765625	2409.429931640625
2017.41397849	2415.989990234375	2403.590087890625
2017.41666667	2430.06005859375	2413.5400390625
2017.41935484	2440.22998046875	2427.7099609375
2017.42741935	2439.550048828125	2434.320068359375
2017.43010753	2436.2099609375	2428.1201171875
2017.4327957	2435.280029296875	2424.75
2017.43548387	2439.27001953125	2427.93994140625
2017.43817204	2446.199951171875	2415.699951171875
2017.44623656	2430.3798828125	2419.969970703125
2017.44892473	2441.489990234375	2431.280029296875
2017.4516129	2443.75	2428.340087890625
2017.45430108	2433.949951171875	2418.530029296875
2017.45698925	2433.14990234375	2422.8798828125
2017.46505376	2453.820068359375	2441.7900390625
2017.46774194	2450.659912109375	2436.60009765625
2017.47043011	2442.22998046875	2430.739990234375
2017.47311828	2441.6201171875	2433.27001953125
2017.47580645	2441.39990234375	2431.110107421875
2017.48387097	2450.419921875	2437.030029296875
2017.48655914	2440.14990234375	2419.3798828125
2017.48924731	2442.969970703125	2428.02001953125
2017.49193548	2442.72998046875	2405.699951171875
2017.49462366	2432.7099609375	2421.64990234375
2017.50537634	2439.169921875	2428.68994140625
2017.51075269	2434.89990234375	2422.050048828125
2017.51344086	2424.280029296875	2407.699951171875
2017.51612903	2426.919921875	2413.52001953125
2017.52419355	2432.0	2422.27001953125
2017.52688172	2429.300048828125	2412.7900390625
2017.52956989	2445.760009765625	2435.75
2017.53225806	2449.320068359375	2441.68994140625
2017.53494624	2463.5400390625	2446.68994140625
2017.54301075	2462.820068359375	2457.159912109375
2017.54569892	2460.919921875	2450.340087890625
2017.5483871	2473.830078125	2463.85009765625
2017.55107527	2477.6201171875	2468.429931640625
2017.55376344	2472.5400390625	2465.06005859375
2017.56182796	2473.10009765625	2466.320068359375
2017.56451613	2481.239990234375	2474.909912109375
2017.5672043	2481.68994140625	2474.93994140625
2017.56989247	2484.0400390625	2459.929931640625
2017.57258065	2473.530029296875	2464.659912109375
2017.58064516	2477.9599609375	2468.530029296875
2017.58333333	2478.510009765625	2471.139892578125
2017.58602151	2480.3798828125	2466.47998046875
2017.58870968	2476.030029296875	2468.85009765625
2017.59139785	2480.0	2472.080078125
2017.59946237	2480.949951171875	2475.8798828125
2017.60215054	2490.8701171875	2470.320068359375
2017.60483871	2474.409912109375	2462.080078125
2017.60752688	2465.3798828125	2437.75
2017.61021505	2448.090087890625	2437.85009765625
2017.61827957	2468.219970703125	2454.9599609375
2017.62096774	2468.89990234375	2461.610107421875
2017.62365591	2474.929931640625	2463.860107421875
2017.62634409	2465.02001953125	2430.010009765625
2017.62903226	2440.27001953125	2420.68994140625
2017.63709677	2430.580078125	2417.35009765625
2017.63978495	2454.77001953125	2433.669921875
2017.64247312	2448.909912109375	2441.419921875
2017.64516129	2450.389892578125	2436.18994140625
2017.64784946	2453.9599609375	2442.219970703125
2017.65591398	2449.1201171875	2439.030029296875
2017.65860215	2449.18994140625	2428.199951171875
2017.66129032	2460.31005859375	2443.77001953125
2017.66397849	2475.010009765625	2462.64990234375
2017.66666667	2480.3798828125	2473.85009765625
2017.67741935	2471.969970703125	2446.550048828125
2017.68010753	2469.639892578125	2459.199951171875
2017.6827957	2468.6201171875	2460.2900390625
2017.68548387	2467.110107421875	2459.39990234375
2017.69354839	2488.949951171875	2474.52001953125
2017.69623656	2496.77001953125	2490.3701171875
2017.69892473	2498.3701171875	2492.139892578125
2017.7016129	2498.429931640625	2491.35009765625
2017.70430108	2500.22998046875	2493.159912109375
2017.71236559	2508.320068359375	2499.919921875
2017.71505376	2507.840087890625	2503.18994140625
2017.71774194	2508.85009765625	2496.669921875
2017.72043011	2507.159912109375	2499.0
2017.72311828	2503.469970703125	2496.5400390625
2017.7311828	2502.5400390625	2488.030029296875
2017.73387097	2503.510009765625	2495.1201171875
2017.73655914	2511.75	2495.909912109375
2017.73924731	2510.81005859375	2502.929931640625
2017.74193548	2519.43994140625	2507.989990234375
2017.75268817	2529.22998046875	2520.39990234375
2017.75537634	2535.1298828125	2528.85009765625
2017.75806452	2540.530029296875	2531.800048828125
2017.76075269	2552.510009765625	2540.02001953125
2017.76344086	2549.409912109375	2543.7900390625
2017.77150538	2551.820068359375	2541.60009765625
2017.77419355	2555.22998046875	2544.860107421875
2017.77688172	2555.239990234375	2547.949951171875
2017.77956989	2555.330078125	2548.31005859375
2017.78225806	2557.64990234375	2552.090087890625
2017.79032258	2559.469970703125	2552.639892578125
2017.79301075	2559.7099609375	2554.68994140625
2017.79569892	2564.110107421875	2559.669921875
2017.7983871	2562.360107421875	2547.919921875
2017.80107527	2575.43994140625	2567.56005859375
2017.80913978	2578.2900390625	2564.330078125
2017.81182796	2572.179931640625	2565.580078125
2017.81451613	2567.39990234375	2544.0
2017.8172043	2567.070068359375	2559.800048828125
2017.81989247	2582.97998046875	2565.93994140625
2017.82795699	2580.030029296875	2568.25
2017.83064516	2578.2900390625	2572.14990234375
2017.83333333	2588.39990234375	2574.919921875
2017.83602151	2581.110107421875	2566.169921875
2017.83870968	2588.419921875	2576.77001953125
2017.84677419	2593.3798828125	2585.659912109375
2017.84946237	2597.02001953125	2584.35009765625
2017.85215054	2595.469970703125	2585.02001953125
2017.85483871	2586.5	2566.330078125
2017.85752688	2583.81005859375	2575.570068359375
2017.8655914	2587.659912109375	2574.47998046875
2017.86827957	2579.659912109375	2566.56005859375
2017.87096774	2572.840087890625	2557.449951171875
2017.87365591	2590.090087890625	2572.949951171875
2017.87634409	2583.9599609375	2577.6201171875
2017.8844086	2584.639892578125	2578.239990234375
2017.88709677	2601.18994140625	2589.169921875
2017.88978495	2600.93994140625	2595.22998046875
2017.89516129	2604.2099609375	2600.419921875
2017.90322581	2606.409912109375	2598.8701171875
2017.90591398	2627.68994140625	2605.43994140625
2017.90860215	2634.889892578125	2620.320068359375
2017.91129032	2657.739990234375	2633.929931640625
2017.91666667	2650.6201171875	2605.52001953125
2017.92473118	2665.18994140625	2639.030029296875
2017.92741935	2648.719970703125	2627.72998046875
2017.93010753	2634.409912109375	2624.75
2017.9327957	2640.989990234375	2626.530029296875
2017.93548387	2651.64990234375	2644.10009765625
2017.94354839	2660.330078125	2651.469970703125
2017.94623656	2669.719970703125	2659.780029296875
2017.94892473	2671.8798828125	2662.85009765625
2017.9516129	2668.090087890625	2652.010009765625
2017.95430108	2679.6298828125	2659.139892578125
2017.96236559	2694.969970703125	2685.919921875
2017.96505376	2694.43994140625	2680.739990234375
2017.96774194	2691.010009765625	2676.110107421875
2017.97043011	2692.639892578125	2682.39990234375
2017.97311828	2685.35009765625	2678.1298828125
2017.98387097	2682.739990234375	2677.9599609375
2017.98655914	2685.639892578125	2678.909912109375
2017.98924731	2687.659912109375	2682.68994140625
2017.99193548	2692.1201171875	2673.610107421875
2018.00268817	2695.889892578125	2682.360107421875
2018.00537634	2714.3701171875	2697.77001953125
2018.00806452	2729.2900390625	2719.070068359375
2018.01075269	2743.449951171875	2727.919921875
2018.0188172	2748.510009765625	2737.60009765625
2018.02150538	2759.139892578125	2747.860107421875
2018.02419355	2750.800048828125	2736.06005859375
2018.02688172	2767.56005859375	2752.780029296875
2018.02956989	2787.85009765625	2769.639892578125
2018.04032258	2807.5400390625	2768.639892578125
2018.04301075	2807.0400390625	2778.3798828125
2018.04569892	2805.830078125	2792.56005859375
2018.0483871	2810.330078125	2798.080078125
2018.05645161	2833.030029296875	2808.1201171875
2018.05913978	2842.239990234375	2830.590087890625
2018.06182796	2852.969970703125	2824.81005859375
2018.06451613	2848.56005859375	2830.93994140625
2018.0672043	2872.8701171875	2846.179931640625
2018.07526882	2870.6201171875	2851.47998046875
2018.07795699	2837.75	2818.27001953125
2018.08064516	2839.260009765625	2813.0400390625
2018.08333333	2835.9599609375	2812.699951171875
2018.08602151	2808.919921875	2759.969970703125
2018.09408602	2763.389892578125	2638.169921875
2018.09677419	2701.0400390625	2593.070068359375
2018.09946237	2727.669921875	2681.330078125
2018.10215054	2685.27001953125	2580.56005859375
2018.10483871	2638.669921875	2532.68994140625
2018.11290323	2672.610107421875	2622.449951171875
2018.1155914	2668.840087890625	2637.080078125
2018.11827957	2702.10009765625	2648.8701171875
2018.12096774	2731.510009765625	2689.820068359375
2018.12365591	2754.419921875	2725.110107421875
2018.1344086	2737.60009765625	2706.760009765625
2018.13709677	2747.75	2701.2900390625
2018.13978495	2731.260009765625	2697.77001953125
2018.14247312	2747.760009765625	2713.739990234375
2018.15053763	2780.639892578125	2753.780029296875
2018.15322581	2789.14990234375	2744.219970703125
2018.15591398	2761.52001953125	2713.5400390625
2018.16666667	2730.889892578125	2659.64990234375
2018.16935484	2696.25	2647.320068359375
2018.17741935	2728.090087890625	2675.75
2018.18010753	2732.080078125	2711.260009765625
2018.1827957	2730.60009765625	2701.739990234375
2018.18548387	2740.449951171875	2722.64990234375
2018.18817204	2786.570068359375	2751.5400390625
2018.19623656	2796.97998046875	2779.260009765625
2018.19892473	2801.89990234375	2758.679931640625
2018.2016129	2777.110107421875	2744.3798828125
2018.20430108	2763.030029296875	2741.469970703125
2018.20698925	2761.85009765625	2749.969970703125
2018.21505376	2741.3798828125	2694.590087890625
2018.21774194	2724.219970703125	2710.050048828125
2018.22043011	2739.139892578125	2709.7900390625
2018.22311828	2695.679931640625	2641.590087890625
2018.22580645	2657.669921875	2585.889892578125
2018.23387097	2661.360107421875	2601.81005859375
2018.23655914	2674.780029296875	2596.1201171875
2018.23924731	2632.64990234375	2593.06005859375
2018.24193548	2659.070068359375	2609.719970703125
2018.25268817	2638.300048828125	2553.800048828125
2018.25537634	2619.139892578125	2575.489990234375
2018.25806452	2649.860107421875	2573.610107421875
2018.26075269	2672.080078125	2649.580078125
2018.26344086	2656.8798828125	2586.27001953125
2018.27150538	2653.550048828125	2610.7900390625
2018.27419355	2665.449951171875	2635.780029296875
2018.27688172	2661.429931640625	2639.25
2018.27956989	2674.719970703125	2653.830078125
2018.28225806	2680.260009765625	2645.050048828125
2018.29032258	2686.489990234375	2665.159912109375
2018.29301075	2713.340087890625	2692.050048828125
2018.29569892	2717.489990234375	2703.6298828125
2018.2983871	2702.840087890625	2681.89990234375
2018.30107527	2693.93994140625	2660.610107421875
2018.30913978	2682.860107421875	2657.989990234375
2018.31182796	2683.550048828125	2617.320068359375
2018.31451613	2645.300048828125	2612.669921875
2018.3172043	2676.47998046875	2647.159912109375
2018.31989247	2677.35009765625	2659.010009765625
2018.32795699	2682.8701171875	2648.0400390625
2018.33333333	2655.27001953125	2625.409912109375
2018.33602151	2660.8701171875	2631.699951171875
2018.33870968	2637.139892578125	2594.6201171875
2018.34139785	2670.929931640625	2615.320068359375
2018.34946237	2683.35009765625	2664.699951171875
2018.35215054	2676.340087890625	2655.199951171875
2018.35483871	2701.27001953125	2674.139892578125
2018.35752688	2726.110107421875	2704.5400390625
2018.36021505	2732.860107421875	2717.449951171875
2018.36827957	2742.10009765625	2725.469970703125
2018.37096774	2718.590087890625	2701.909912109375
2018.37365591	2727.760009765625	2712.169921875
2018.37634409	2731.9599609375	2711.360107421875
2018.37903226	2719.5	2709.179931640625
2018.38709677	2739.18994140625	2725.699951171875
2018.38978495	2742.239990234375	2721.8798828125
2018.39247312	2733.330078125	2709.5400390625
2018.39516129	2731.969970703125	2707.3798828125
2018.39784946	2727.360107421875	2714.989990234375
2018.40860215	2710.669921875	2676.81005859375
2018.41129032	2729.340087890625	2702.429931640625
2018.41397849	2722.5	2700.679931640625
2018.41666667	2736.929931640625	2718.699951171875
2018.42473118	2749.159912109375	2740.5400390625
2018.42741935	2752.610107421875	2739.510009765625
2018.43010753	2772.389892578125	2748.4599609375
2018.4327957	2779.89990234375	2760.159912109375
2018.43548387	2779.389892578125	2763.590087890625
2018.44354839	2790.2099609375	2780.169921875
2018.44623656	2789.800048828125	2778.780029296875
2018.44892473	2791.469970703125	2774.64990234375
2018.4516129	2789.06005859375	2776.52001953125
2018.45430108	2782.81005859375	2761.72998046875
2018.46236559	2774.989990234375	2757.1201171875
2018.46505376	2765.050048828125	2743.18994140625
2018.46774194	2774.860107421875	2763.909912109375
2018.47043011	2769.280029296875	2744.389892578125
2018.47311828	2764.169921875	2752.679931640625
[truncated: 210 more rows]
